# Supplementary material for: The Classification and Prediction of Ferroptosis-Related Genes in ALS: A Pilot Study
Source: Front Genet. 2022 Jul 8;13:919188. doi: 10.3389/fgene.2022.919188 (PMC9305067; doi:10.3389/fgene.2022.919188)
Supplement: Supplementary file 1 [file Table4.XLS]

## Sheet: Sheet1
ID	Description	setSize	enrichmentScore	NES	pvalue	p.adjust	qvalues	rank	leading_edge	core_enrichment
hsa04330	Notch signaling pathway	59	-0.506148	-1.68153	0.0017301	0.0116211	0.00685186	6859	tags=51%, list=25%, signal=38%	ATXN1L/ATXN1/RBPJL/DTX2/CTBP1/LFNG/EP300/NUMBL/NOTCH1/TLE6/DTX3/MAML3/TLE1/CREBBP/DVL2/DTX1/RFNG/DLL1/HEYL/DVL1/KAT2A/MAML1/DTX4/NOTCH3/NCOR2/JAG2/TLE2/HES5/DLL4/NOTCH4
hsa04740	Olfactory transduction	352	-0.365442	-1.51585	0.00144928	0.0116211	0.00685186	6849	tags=29%, list=24%, signal=22%	SLC8A3/OR52H1/CALML3/OR2T10/OR2T29/OR6B3/OR4F17/OR2T2/OR52K2/OR7D2/OR2T12/OR1B1/OR4F21/OR2T35/OR14C36/OR56A5/OR10H5/CALML4/OR13C9/OR1L8/OR2A4/OR2M3/OR1L3/ADCY3/PDE1B/OR2T8/OR9A2/OR3A1/OR2T7/OR52A1/OR1J2/OR2K2/OR8D1/OR8A1/OR2A1/OR2M5/OR56A1/OR5J2/OR2M4/OR9Q2/OR9Q1/OR52E1/OR8S1/OR1L1/OR3A2/CAMK2B/OR2AE1/OR52N5/OR2L3/OR12D2/OR14K1/OR4D5/OR14I1/OR1J4/OR52B2/OR51J1/OR2M2/OR12D1/OR2AK2/OR2G6/GRK2/OR2T1…
hsa04724	Glutamatergic synapse	114	-0.372654	-1.3739	0.0157978	0.0405579	0.0239132	3023	tags=23%, list=11%, signal=20%	GRIN2D/ADCY6/PLA2G4E/ADCY9/CACNA1D/ITPR3/ADCY5/SHANK2/GRIN1/GRM2/PPP3R2/CACNA1C/GRM4/GRIK5/GNG7/GRIN3B/GRIN2C/JMJD7-PLA2G4B/GRM6/CACNA1A/SHANK1/ADCY4/SHANK3/PLA2G4B/GNB3/SLC1A7
hsa05202	Transcriptional misregulation in cancer	187	0.311642	1.29915	0.0167131	0.0422507	0.0249113	5319	tags=32%, list=19%, signal=26%	BCL2A1/PLAU/CD86/FCGR1A/MMP3/BIRC3/IGF1/HOXA11/GADD45A/BMP2K/NUPR1/MLF1/CEBPA/CDKN1A/CD14/PPARG/BMI1/RUNX2/BIRC2/H3C10/SPI1/ITGAM/H3C8/H3-3A/PBX3/GADD45B/MEF2C/H3C7/CDK14/ID2/HDAC2/HOXA9/MITF/H3-3B/REL/H3-5/CCND2/HOXA10/MET/SIX1/ZEB1/ATF1/H3C11/HPGD/WNT16/PBX1/CSF1R/ETV6/CEBPB/MAF/SMAD1/PAX3/CCNT1/RUNX1/CDKN1B/HMGA2/HHEX/H3C4/TGFBR2/POLK
hsa04714	Thermogenesis	232	0.315602	1.32778	0.015528	0.0405579	0.0239132	6576	tags=50%, list=23%, signal=39%	COX7A2/NDUFB3/NDUFA5/SDHD/ACSL4/NDUFB6/NDUFAB1/NDUFA4/NDUFAF4/ACSL1/COX16/COX6C/COX7C/COX17/UQCRH/RHEB/PPARG/ATP5F1E/ATP5PF/PRKACB/ATP5MG/COX7A2L/ATP5F1C/NDUFB1/ATP5MC3/UQCRB/NDUFA1/NDUFA2/ATP5PO/KRAS/COX14/NDUFB5/ATP5MF/ATP5F1B/PRKG1/NDUFS4/COX6A2/NDUFA6/COX7B/ACTL6A/NDUFC2/ATP5F1A/NDUFB4/UQCR10/NDUFV2/NDUFA12/UQCRFS1/ATP5PB/SDHB/NDUFA8/NDUFB2/ATP5PD/NDUFAF2/UQCRQ/ACSL3/COA6/COX8A/NDUFC1/NDUFS6/…
hsa05163	Human cytomegalovirus infection	223	0.324857	1.35632	0.00923077	0.0262786	0.015494	6599	tags=39%, list=24%, signal=30%	CCL2/CXCR4/GNG12/CCR1/CCR5/GNB4/FAS/B2M/GNG10/GNA13/GNGT2/CDKN1A/CALM2/RB1/ITGAV/RHEB/PRKACB/GNG2/CXCL12/PTGER2/KRAS/ITGB3/RAC2/CASP8/CYCS/GNG5/EIF4EBP1/PPP3CB/CCL5/RHOA/CDKN2A/IL10RA/PDIA3/PIK3CA/TBK1/CGAS/ATF2/PTGER4/PPP3R1/PIK3CB/TNFRSF1A/CHUK/PTGER3/CASP3/NRAS/GNAQ/PPP3CA/ADCY8/HLA-A/CCND1/CALM1/GNAI3/GNAI1/MAP2K6/PIK3R1/PDGFRA/CDK4/RAC1/MAPK1/ITPR2/CTNNB1/HLA-B/CREB1/MAP2K1/BID/PLCB1/IL1R1/E…
hsa04620	Toll-like receptor signaling pathway	102	0.357622	1.37341	0.0159151	0.0405579	0.0239132	3338	tags=25%, list=12%, signal=22%	LY96/TLR8/TLR7/CD86/TLR2/TLR5/TLR1/TLR3/CD80/TLR6/LBP/SPP1/CTSK/CD14/CASP8/IRF5/CCL5/TAB2/PIK3CA/MAP2K4/TBK1/TLR4/MAP3K7/PIK3CB/CHUK
hsa05034	Alcoholism	184	0.331637	1.37724	0.0056338	0.0172843	0.0101909	6970	tags=43%, list=25%, signal=33%	GNG12/MAOB/GNB4/PPP1CB/GNG10/DDC/H4C6/GNGT2/PDYN/CALM2/H4C11/H2AZ1/PKIA/PPP1CC/PRKACB/GNG2/KRAS/H3C10/GNG5/H4C8/H3C8/HAT1/H3-3A/H4C5/H4C3/ATF2/H4C2/H4C9/H4C4/H2BS1/H3C7/H2AC8/HDAC2/H2BC15/NRAS/NPY/H3-3B/LOC102724334/H3-5/H4C13/H2AC21/H2AC6/H2AC15/H2BC8/H3C11/H2AC4/H2BC7/CALM1/GNAI3/GNAI1/SLC18A2/MAPK1/H4-16/CREB1/MAP2K1/H3C4/SLC6A3/H2BC3/H2AW/H4C1/H2BC4/CREB3L2/GNG3/H2AC18/SOS1/H2AC19/H4C14/H2BC5…
hsa04936	Alcoholic liver disease	141	0.346357	1.38986	0.00817439	0.0241412	0.0142338	5426	tags=32%, list=19%, signal=26%	LY96/C5AR1/ADH1C/C3AR1/ADH1B/FAS/C4A/C1QB/C4B/C1QC/ADIPOQ/C2/LBP/C3/C1QA/ADH5/ADH4/CD14/CASP8/ALDH9A1/TAB2/MAP2K4/TBK1/ACADM/TLR4/MAP3K7/TNFRSF1A/CHUK/CASP3/SIRT1/ALDH3A2/PRKAA2/MAPK10/PRKAG1/IRAK4/ALDH1B1/CCND1/MAP2K6/CTNNB1/MAPK8/PRKAB2/MAP3K5/ACOX1/MAPK9/TRA2B
hsa04611	Platelet activation	124	0.355638	1.40313	0.013369	0.0367356	0.0216596	5066	tags=41%, list=18%, signal=34%	FCER1G/FCGR2A/VAMP8/BTK/PPP1CB/PIK3CG/PTGS1/F2R/LCP2/MYL12A/P2RY12/GNA13/TBXAS1/RAP1B/MYL12B/SYK/COL1A2/RAP1A/FERMT3/GUCY1B1/PPP1CC/PRKACB/APBB1IP/LYN/ITGB3/P2RX1/PRKG1/COL3A1/RHOA/GUCY1A1/PIK3R5/GUCY1A2/PIK3CA/FGB/PIK3CB/SNAP23/ITGB1/PRKCI/GNAQ/ADCY8/GNAI3/GNAI1/PIK3R1/PLA2G4A/MAPK1/FGA/MYLK/FGG/ITPR2/ACTG1/P2RY1
hsa05146	Amoebiasis	102	0.365526	1.40376	0.0159151	0.0405579	0.0239132	6665	tags=37%, list=24%, signal=28%	CD1C/IL10/TLR2/CD1D/ITGB2/CD14/PRDX1/COL1A2/IFNG/PRKACB/ARG2/COL4A6/TGFB2/ITGAM/COL3A1/CD1E/RAB5A/PIK3CA/RAB7A/TLR4/PIK3CB/CASP3/HSPB1/GNAQ/PIK3R1/C9/PLCB1/IL1R1/TGFB1/LAMA2/LAMA4/LAMA1/RAB5C/GNA15/COL1A1/VCL/LAMC2/GNAL
hsa05100	Bacterial invasion of epithelial cells	77	0.385426	1.40868	0.0182768	0.045837	0.0270258	6687	tags=47%, list=24%, signal=36%	ACTR3/ACTR2/ARPC3/ARPC5/HCLS1/CLTC/RHOA/WASL/CDC42/PIK3CA/SEPTIN2/CAV1/PIK3CB/ITGB1/ARPC2/CAV2/MET/CTNNA1/CDH1/ARPC1B/PIK3R1/RAC1/CTNNB1/ARHGAP10/ACTG1/ACTB/CRK/ARPC1A/CLTA/ARPC5L/DNM3/SHC4/ARPC4/VCL/WASF1/CD2AP
hsa05022	Pathways of neurodegeneration - multiple diseases	476	0.311395	1.40983	0.00348432	0.0122338	0.00721315	5863	tags=39%, list=21%, signal=31%	GPX8/CYBB/FAS/IL1A/WNT6/PSMA8/COX7A2/NDUFB3/NDUFA5/SDHD/WNT5A/NDUFB6/NDUFAB1/NDUFA4/DCTN6/PDYN/PSMA1/COX6C/COX7C/CALM2/UQCRH/RAB1A/SOD1/CHMP2B/EIF2S1/PSMD14/ATP5F1E/ATP5PF/PSMA2/COX7A2L/RPS27A/ATP5F1C/PSMA5/NDUFB1/ACTR10/ATP5MC3/PPID/FZD2/PSMD12/UQCRB/LRRK2/NDUFA1/PSMA3/NDUFA2/ATP5PO/PSMC6/KRAS/CASP8/VDAC2/NDUFB5/CYCS/ATP5F1B/GPX1/NDUFS4/PPP3CB/COX6A2/NDUFA6/PSMC2/COX7B/VDAC3/NDUFC2/HSPA5/TANK/AT…
hsa04071	Sphingolipid signaling pathway	119	0.361574	1.41272	0.0107817	0.029886	0.017621	5365	tags=36%, list=19%, signal=29%	FCER1G/ASAH1/ADORA3/SPTLC3/S1PR3/ASAH2/GNA13/CTSD/PPP2CA/KRAS/RAC2/PPP2CB/CERS6/RHOA/SGPP1/PPP2R3C/DEGS1/PIK3CA/PPP2R2A/PIK3CB/TNFRSF1A/SPTLC1/SPHK1/NRAS/PTEN/GNAQ/MAPK10/PPP2R3A/SGMS2/PPP2R5E/KNG1/GNAI3/GNAI1/PIK3R1/RAC1/MAPK1/PPP2R5C/MAPK8/MAP2K1/BID/MAP3K5/MAPK9/PLCB1
hsa05212	Pancreatic cancer	76	0.38648	1.41316	0.0155039	0.0405579	0.0239132	6315	tags=47%, list=23%, signal=37%	TGFBR1/EGF/GADD45A/CDKN1A/RB1/ARHGEF6/KRAS/RAC2/BRCA2/TGFB2/CDKN2A/CDC42/GADD45B/PIK3CA/RALA/PIK3CB/CHUK/RALB/MAPK10/CCND1/PIK3R1/CDK4/RAC1/MAPK1/MAPK8/MAP2K1/TGFBR2/SMAD2/POLK/MAPK9/E2F3/TGFB1/TP53/RPS6KB1/JAK1/SMAD4
hsa04530	Tight junction	169	0.34391	1.41665	0.00550964	0.0170691	0.0100641	5433	tags=37%, list=19%, signal=30%	CD1C/CLDN1/CD1D/MYL12A/MYL12B/ACTR3/ACTR2/RAB8B/ARPC3/RAP1A/ARPC5/PRKACB/HCLS1/PPP2CA/TJP2/PPP2CB/JAM2/WAS/TUBA1C/RHOA/CD1E/CLDN23/RAP2C/CDC42/PALS1/MSN/MYL6/PPP2R2A/HSPA4/TUBA3D/MYL9/RDX/YBX3/ITGB1/PCNA/ARPC2/PRKCI/PRKAA2/MAPK10/PRKAG1/CLDN16/CLDN7/CLDN19/CCND1/NEDD4/MAP3K1/EZR/RAB13/ARPC1B/IGSF5/CDK4/RAC1/RUNX1/PARD6B/TUBA1A/TUBA4A/ACTG1/MAPK8/PRKAB2/MAP3K5/MAPK9/ACTB
hsa04210	Apoptosis	135	0.357314	1.42514	0.00813008	0.0241412	0.0142338	5540	tags=37%, list=20%, signal=30%	CTSS/BCL2A1/CTSC/FAS/BIRC3/CTSZ/CTSL/GADD45A/CTSK/CTSO/CTSH/CTSB/EIF2S1/CTSD/BIRC2/KRAS/CASP8/CYCS/TUBA1C/NGF/GADD45B/PIK3CA/TUBA3D/XIAP/BCL2L11/PIK3CB/TNFRSF1A/CHUK/CASP6/CASP3/NRAS/PARP4/CTSW/MAPK10/PIK3R1/MAPK1/TUBA1A/ITPR2/MCL1/TUBA4A/ACTG1/MAPK8/MAP2K1/BID/MAP3K5/CASP7/EIF2AK3/MAPK9/ACTB/APAF1
hsa04151	PI3K-Akt signaling pathway	351	0.327	1.44258	0.00320513	0.0116211	0.00685186	6085	tags=36%, list=22%, signal=28%	AREG/IL2RA/EREG/GNG12/TLR2/ANGPT1/FGF7/TNC/LPAR4/FGF10/HGF/IGF2/GNB4/ITGA4/IGF1/PIK3AP1/EGF/LPAR6/PIK3CG/F2R/GNG10/FGF2/KIT/PRLR/KITLG/OSM/THBS2/IL7R/GNGT2/SPP1/IL7/CDKN1A/THBS1/SYK/ITGAV/COL1A2/RHEB/YWHAZ/GHR/GNG2/HSP90AA1/PDGFD/PPP2CA/HSP90B1/KRAS/ITGB3/FGF20/GNG5/PPP2CB/YWHAB/COL4A6/EIF4EBP1/TNN/ITGB8/NGF/COL6A3/PIK3R5/LPAR5/PPP2R3C/YWHAE/PIK3CA/PPP2R2A/YWHAH/YWHAQ/ATF2/HSP90AB1/TLR4/BCL2L11/P…
hsa04933	AGE-RAGE signaling pathway in diabetic complications	100	0.382755	1.45894	0.0106667	0.029886	0.017621	5629	tags=39%, list=20%, signal=31%	CCL2/CYBB/MMP2/TGFBR1/F3/SERPINE1/IL1A/VCAM1/AGTR1/THBD/COL1A2/KRAS/COL4A6/TGFB2/COL3A1/CDC42/PIK3CA/AGT/PIK3CB/PLCD1/CASP3/NRAS/NOX1/STAT5A/ICAM1/MAPK10/CCND1/PIK3R1/CDK4/RAC1/MAPK1/CDKN1B/MAPK8/TGFBR2/SMAD2/MAPK9/PLCB1/JAK2/TGFB1
hsa00230	Purine metabolism	126	0.371503	1.46267	0.00828729	0.024248	0.0142968	6738	tags=44%, list=24%, signal=34%	RRM2B/AK6/ENPP1/PRPS2/DCK/PDE6G/PRPS1/HPRT1/GUCY1B1/PPAT/AK3/ENPP4/RRM1/GUCY1A1/GUCY1A2/ADK/ADA2/NUDT2/NT5E/GDA/NME2/PAICS/NME1/PDE6H/ADSS2/NUDT9/ADCY8/AK7/GMPR/GMPS/ADPRM/GUCY2D/NUDT5/PDE5A/ENTPD3/DGUOK/PAPSS1/IMPDH2/PGM2/ENTPD2/PDE1A/PDE4D/ATIC/HDDC2/APRT/PDE11A/GART/NME1-NME2/PDE4B/PRUNE1/AK9/AK4/ADCY7/GMPR2/AK5/PDE3A
hsa05130	Pathogenic Escherichia coli infection	197	0.350858	1.46429	0.0028169	0.0116211	0.00685186	6685	tags=42%, list=24%, signal=32%	FCGR2A/IL18/CLDN1/LPAR4/TLR5/CASP1/FAS/F2R/PYCARD/GNA13/TMED10/NCKAP1L/ACTR3/ACTR2/ARPC3/RAB1A/ARPC5/HCLS1/PTPN6/CASP8/CYCS/ABI1/NCK1/TUBA1C/RHOA/CLDN23/NCKAP1/NLRP4/WASL/CDC42/LPAR5/TAB2/BRK1/TLR4/TUBA3D/CASP4/PAK3/MAP3K7/TNFRSF1A/CHUK/ARF6/ITGB1/ARPC2/CASP3/MYO1G/PAK2/RPS3/MAPK10/CLDN16/CLDN7/IRAK4/CLDN19/EZR/ARPC1B/SEC24D/RAC1/MAPK1/TUBA1A/TUBA4A/TMBIM6/ACTG1/MAPK8/SEC24B/CASP7/MAPK9/TUBB/SEC2…
hsa04660	T cell receptor signaling pathway	103	0.381767	1.46505	0.0106952	0.029886	0.017621	7175	tags=48%, list=26%, signal=36%	CD28/PTPRC/IL10/LCP2/CTLA4/ICOS/CD4/IFNG/CD40LG/CD3D/VAV1/KRAS/PTPN6/PPP3CB/NCK1/CD3G/RHOA/CD3E/CDC42/CD8B/PIK3CA/PAK3/MAP3K7/PPP3R1/PIK3CB/CHUK/NRAS/PAK2/PPP3CA/PDCD1/MAPK10/PIK3R1/CDK4/MAPK1/LCK/MAPK8/MAP2K1/MAPK9/BCL10/GSK3B/SOS1/PAK1/MAP3K8/ITK/AKT3/NFATC2/IL2/MALT1/SOS2
hsa04218	Cellular senescence	156	0.360066	1.46755	0.00273973	0.0116211	0.00685186	6238	tags=42%, list=22%, signal=33%	TGFBR1/SERPINE1/IL1A/PPP1CB/GADD45A/CDKN1A/CALM2/RB1/RHEB/PPP1CC/PPID/CHEK2/RAD9B/CDKN2B/KRAS/VDAC2/E2F5/ZFP36L2/EIF4EBP1/CDK1/PPP3CB/TGFB2/VDAC3/CDKN2A/NBN/VDAC1/GADD45B/PIK3CA/CHEK1/PPP3R1/PIK3CB/SLC25A5/NRAS/PTEN/SIRT1/PPP3CA/CCND2/RRAS2/HLA-A/CDK2/CCND1/RBBP4/SLC25A4/CALM1/MAP2K6/PIK3R1/CDK4/FBXW11/MAPK1/ITPR2/HLA-B/MAP2K1/LIN9/TGFBR2/SMAD2/E2F3/CCNB1/TGFB1/MYC/HIPK3/LIN54/FOXO1/HLA-E/TP53/CC…
hsa00983	Drug metabolism - other enzymes	75	0.404107	1.47858	0.00506329	0.0166636	0.00982497	4370	tags=27%, list=16%, signal=23%	CES1/RRM2B/MGST1/GSTO1/NAT2/HPRT1/NAT1/CMPK1/GSTA1/RRM1/NME2/NME1/DPYD/MGST2/MGST3/TPMT/DUT/GSTP1/GMPS/GSTA4
hsa05167	Kaposi sarcoma-associated herpesvirus infection	194	0.35583	1.479	0.00286533	0.0116211	0.00685186	6308	tags=40%, list=23%, signal=31%	CD86/GNG12/CCR1/CCR5/TLR3/GNB4/FAS/PIK3CG/GNG10/FGF2/HIF1A/CLEC2B/C3/GNGT2/HCK/CDKN1A/SYK/CALM2/RB1/RPS27A/GNG2/CCR4/LYN/KRAS/CASP8/CYCS/GNG5/PPP3CB/IL6ST/PIK3R5/PIK3CA/CD200R1/MAP2K4/TBK1/IFNGR1/PPP3R1/PIK3CB/TNFRSF1A/CHUK/CASP3/EIF2AK2/MAP1LC3B/NRAS/PPP3CA/ICAM1/ATG3/MAPK10/HLA-A/CCND1/CALM1/MAP2K6/PIK3R1/CDK4/RAC1/MAPK1/ZFP36/ITPR2/CTNNB1/HLA-B/MAPK8/CREB1/MAP2K1/BID/MAPK9/UBB/JAK2/E2F3/CCR3/M…
hsa01230	Biosynthesis of amino acids	75	0.404245	1.47909	0.00506329	0.0166636	0.00982497	8496	tags=52%, list=30%, signal=36%	TKTL1/PSAT1/PRPS2/PGAM2/BCAT1/MAT2B/PRPS1/RPE/OTC/ARG2/ASNS/PGK1/IDH1/IDH3A/ASS1/GOT2/GOT1/PGAM1/TPI1/ALDOB/MAT2A/PHGDH/IDH3B/SHMT1/IDH3G/SDSL/TALDO1/PFKM/ENO1/GAPDH/SHMT2/CS/PKM/RPEL1/CTH/ENO2/GLUL/PAH/ALDOA
hsa04670	Leukocyte transendothelial migration	114	0.379853	1.48175	0.00542005	0.0169578	0.00999843	5054	tags=38%, list=18%, signal=31%	NCF2/CXCR4/CYBB/CLDN1/CD99/MMP2/ITGA4/ITGB2/VCAM1/MYL12A/RAP1B/CYBA/MYL12B/RAP1A/VAV1/CXCL12/RAC2/JAM2/ITGAM/RHOA/CLDN23/CDC42/RHOH/NCF4/MSN/PIK3CA/MYL9/PIK3CB/ITGB1/ARHGAP5/ICAM1/CLDN16/CLDN7/CLDN19/NCF1/EZR/CTNNA1/GNAI3/GNAI1/PIK3R1/RAC1/CTNNB1/ACTG1
hsa04962	Vasopressin-regulated water reabsorption	44	0.450755	1.48565	0.0141176	0.0378066	0.022291	7162	tags=48%, list=26%, signal=36%	AQP4/ARHGDIB/DCTN6/RAB11A/DYNLL1/NSF/PRKACB/RAB5A/DCTN4/DYNC1LI1/CREB1/DCTN2/DYNC1I2/CREB3L2/AVP/DYNC1I1/RAB5C/AQP3/DYNC2LI1/VAMP2/GNAS
hsa05210	Colorectal cancer	86	0.399891	1.49124	0.00755667	0.0229607	0.0135378	6085	tags=45%, list=22%, signal=36%	AREG/EREG/TGFBR1/EGF/GADD45A/CDKN1A/KRAS/RAC2/CYCS/TGFB2/RHOA/APPL1/GADD45B/PIK3CA/RALA/BCL2L11/PIK3CB/CASP3/NRAS/RALB/MAPK10/CCND1/PIK3R1/RAC1/MAPK1/CTNNB1/MAPK8/MAP2K1/TGFBR2/SMAD2/POLK/MAPK9/TGFB1/MYC/GSK3B/APC/SOS1/TP53/RPS6KB1
hsa05135	Yersinia infection	137	0.375604	1.50098	0.00268096	0.0116211	0.00685186	5433	tags=36%, list=19%, signal=30%	CCL2/FCGR2A/IL18/IL10/CASP1/ITGA4/FYB1/LCP2/PYCARD/SKAP2/ACTR3/ACTR2/CD4/ARPC3/ARPC5/VAV1/RAC2/NLRC4/WAS/RHOA/WASL/CDC42/TAB2/CD8B/PIK3CA/MAP2K4/TBK1/TLR4/MAP3K7/PIK3CB/CHUK/ARF6/ITGB1/ARPC2/RPS6KA3/GNAQ/MAPK10/IRAK4/ARPC1B/MAP2K6/PIK3R1/RAC1/MAPK1/LCK/ACTG1/RPS6KA6/MAPK8/MAP2K1/MAPK9/ACTB
hsa04140	Autophagy - animal	141	0.374179	1.5015	0.0027248	0.0116211	0.00685186	5359	tags=38%, list=19%, signal=31%	VAMP8/CTSL/HIF1A/VMP1/LAMP2/GABARAPL2/CTSB/RAB1A/RHEB/EIF2S1/PRKACB/CTSD/ATG5/PPP2CA/KRAS/PPP2CB/RRAGD/TANK/RRAGC/RAB39B/WDR41/SH3GLB1/PIK3CA/GABARAPL1/RAB7A/TBK1/HMGB1/NRBF2/GABARAP/MAP3K7/PIK3CB/RAB33B/ATG12/MAP1LC3B/NRAS/PTEN/IGBP1/C9orf72/ATG3/PRKAA2/RRAS2/MAPK10/RRAGA/ATG4C/PIK3R1/MAPK1/ATG4A/MAPK8/MAP2K1/ATG101/RRAGB/EIF2AK3/MAPK9
hsa04137	Mitophagy - animal	72	0.4167	1.5052	0.00503778	0.0166636	0.00982497	8066	tags=58%, list=29%, signal=42%	HIF1A/TOMM7/GABARAPL2/FUNDC1/RPS27A/ATG5/KRAS/BNIP3L/TAX1BP1/GABARAPL1/RAB7A/TBC1D15/TBK1/GABARAP/RHOT1/MAP1LC3B/NRAS/USP15/MITF/RRAS2/MAPK10/MAPK8/CITED2/EIF2AK3/MAPK9/UBB/TP53/UBA52/FIS1/RRAS/UBC/BECN1/ATF4/NBR1/BNIP3/OPTN/CSNK2A2/CALCOCO2/SQSTM1/USP8/CSNK2A1/BCL2L13
hsa04064	NF-kappa B signaling pathway	103	0.39357	1.51035	0.00802139	0.0241406	0.0142334	4340	tags=30%, list=16%, signal=26%	LY96/BCL2A1/PLAU/EDAR/BTK/TNFSF13B/BIRC3/VCAM1/GADD45A/LBP/EDA2R/CD14/SYK/CD40LG/CCL13/CXCL12/BIRC2/LYN/TNFSF14/TAB2/GADD45B/BLNK/TLR4/MAP3K7/XIAP/TNFRSF1A/CHUK/ICAM1/IRAK4/EDARADD/CYLD
hsa04810	Regulation of actin cytoskeleton	217	0.362411	1.51083	0.00306749	0.0116211	0.00685186	6745	tags=44%, list=24%, signal=33%	ITGAD/IQGAP2/CXCR4/GNG12/FGF7/LPAR4/FGF10/ITGA4/PPP1CB/ITGB2/ITGAX/EGF/F2R/FGF2/MYL12A/GNA13/NCKAP1L/SCIN/PFN2/MYL12B/ACTR3/ACTR2/ARPC3/ITGAV/ARHGEF6/PPP1CC/ARPC5/CFL2/VAV1/CXCL12/PDGFD/KRAS/ITGB3/FGF20/RAC2/ITGAM/ITGB8/RHOA/NCKAP1/WASL/CDC42/LPAR5/MSN/PIK3CA/BRK1/MYL9/RDX/PAK3/PIK3CB/ITGB1/ARPC2/DIAPH3/FGF16/NRAS/PDGFC/PAK2/RRAS2/CHRM5/ITGA6/EZR/KNG1/TMSB4X/ARPC1B/PIK3R1/PDGFRA/RAC1/MAPK1/PFN1/M…
hsa01212	Fatty acid metabolism	57	0.437692	1.51544	0.002457	0.0116211	0.00685186	6026	tags=46%, list=22%, signal=36%	HACD4/ACADL/HACD2/PPT1/ACSL4/ACSL1/SCP2/HADHB/HACD3/ACSL3/OXSM/ACAT1/HSD17B12/ACADM/ELOVL5/ELOVL4/HSD17B8/CBR4/HSD17B4/ACOX1/EHHADH/HADHA/HADH/ACAT2/HTD2/ACADSB
hsa05016	Huntington disease	306	0.34986	1.52278	0.00311526	0.0116211	0.00685186	6565	tags=49%, list=23%, signal=38%	GPX8/SOD2/POLR2K/PSMA8/COX7A2/NDUFB3/NDUFA5/SDHD/NDUFB6/NDUFAB1/NDUFA4/DCTN6/PSMA1/COX6C/COX7C/UQCRH/SOD1/PPARG/PSMD14/ATP5F1E/ATP5PF/PSMA2/COX7A2L/ATP5F1C/PSMA5/NDUFB1/CLTC/ACTR10/ATP5MC3/PSMD12/UQCRB/NDUFA1/PSMA3/NDUFA2/ATP5PO/PSMC6/CASP8/VDAC2/NDUFB5/CYCS/ATP5F1B/GPX1/NDUFS4/COX6A2/NDUFA6/PSMC2/COX7B/VDAC3/POLR2B/NDUFC2/ATP5F1A/NDUFB4/TUBA1C/UQCR10/NDUFV2/NDUFA12/UQCRFS1/ATP5PB/SDHB/NDUFA8/NDU…
hsa04650	Natural killer cell mediated cytotoxicity	124	0.386045	1.5231	0.00534759	0.0168984	0.00996341	7175	tags=40%, list=26%, signal=30%	CD48/FCER1G/TYROBP/FAS/ITGB2/LCP2/HCST/FCGR3A/SYK/IFNG/SH2D1A/VAV1/KRAS/PTPN6/RAC2/PPP3CB/KLRC1/PIK3CA/IFNGR1/PPP3R1/PIK3CB/IFNGR2/CASP3/NRAS/PPP3CA/ICAM1/HLA-A/PIK3R1/RAC1/MAPK1/LCK/HLA-B/MAP2K1/BID/CD244/HLA-E/IFNAR1/SOS1/ITGAL/KLRD1/PAK1/PTPN11/SHC4/FASLG/BRAF/KLRC2/NFATC2/KLRC3/SOS2
hsa05205	Proteoglycans in cancer	202	0.371857	1.54713	0.00295858	0.0116211	0.00685186	6824	tags=45%, list=24%, signal=34%	LUM/HPSE/GPC3/PLAU/CD44/TLR2/DCN/HOXD10/HGF/IGF2/MMP2/FAS/IGF1/PPP1CB/WNT6/CTSL/PLAUR/FGF2/CD63/HIF1A/WNT5A/FLNC/CDKN1A/THBS1/ITGAV/COL1A2/PPP1CC/PRKACB/VAV1/HCLS1/FZD2/SDC2/KRAS/ITGB3/PTPN6/TGFB2/RHOA/CDC42/WNT2/MSN/PIK3CA/CAV1/FZD3/TLR4/ESR1/RDX/PIK3CB/ITGB1/CASP3/NRAS/CAV2/EIF4B/PDCD4/MET/RRAS2/TWIST1/CCND1/WNT16/EZR/FRS2/RPS6/PIK3R1/RAC1/MAPK1/ITPR2/CTNNB1/ACTG1/TWIST2/MAP2K1/SMAD2/ACTB/ERBB4…
hsa05014	Amyotrophic lateral sclerosis	364	0.351037	1.55035	0.00319489	0.0116211	0.00685186	6766	tags=49%, list=24%, signal=37%	GPX8/ANG/CASP1/NXT2/PSMA8/COX7A2/NDUFB3/NDUFA5/SDHD/NDUFB6/PFN2/NDUFAB1/NDUFA4/DCTN6/PSMA1/COX6C/COX7C/UQCRH/RAB1A/SOD1/CHMP2B/EIF2S1/PSMD14/ATP5F1E/ATP5PF/PSMA2/COX7A2L/ATP5F1C/PSMA5/NDUFB1/ACTR10/ATP5MC3/PSMD12/UQCRB/NDUFA1/PSMA3/NDUFA2/ATP5PO/PSMC6/NDUFB5/CYCS/ATP5F1B/GPX1/NDUFS4/PPP3CB/COX6A2/NDUFA6/PSMC2/COX7B/NDUFC2/HSPA5/TANK/ATP5F1A/NDUFB4/TUBA1C/TNFRSF1B/UQCR10/NDUFV2/RAB39B/NDUFA12/UQCR…
hsa03018	RNA degradation	79	0.423363	1.55557	0.00511509	0.0166636	0.00982497	8183	tags=57%, list=29%, signal=40%	BTG3/C1D/DCP2/CNOT7/LSM3/HSPD1/PABPC1/LSM5/MPHOSPH6/PABPC5/LSM2/DDX6/HSPA9/CNOT6L/DHX36/LSM1/CNOT8/EXOSC8/MTREX/BTG1/LSM8/LSM7/PABPC4/XRN2/DIS3/CNOT2/EXOSC3/EXOSC7/EXOSC5/LSM6/CNOT1/PABPC3/PFKM/ENO1/TENT4B/EXOSC4/WDR61/TTC37/LSM4/EXOSC9/CNOT6/XRN1/PATL1/ENO2/TOB1
hsa04130	SNARE interactions in vesicular transport	33	0.502504	1.55568	0.00909091	0.0261157	0.015398	7210	tags=55%, list=26%, signal=41%	VAMP8/VAMP4/VAMP7/STX11/SEC22B/BET1/STX7/VAMP3/SNAP23/STX8/VAMP5/STX6/VTI1B/STX17/VAMP2/BNIP1/STX19/SNAP29
hsa04621	NOD-like receptor signaling pathway	179	0.375205	1.55655	0.00275482	0.0116211	0.00685186	4270	tags=30%, list=15%, signal=26%	CCL2/CYBB/IL18/CASP1/CARD16/NAMPT/BIRC3/GBP3/PYCARD/CASR/RIPK2/ANTXR2/TXN/IFI16/CYBA/CAMP/GABARAPL2/CARD18/CTSB/HSP90AA1/ATG5/BIRC2/CASP8/VDAC2/ANTXR1/GBP2/TXNIP/NLRC4/VDAC3/TANK/CCL5/RHOA/TAB2/VDAC1/YWHAE/GABARAPL1/ERBIN/TBK1/HSP90AB1/TLR4/GABARAP/CASP4/MAP3K7/XIAP/CHUK/RNASEL/PANX1/ATG12/GBP1/MAP1LC3B/CASP5/MAPK10/DNM1L/IRAK4
hsa05170	Human immunodeficiency virus 1 infection	210	0.376765	1.57012	0.00294985	0.0116211	0.00685186	6604	tags=43%, list=24%, signal=33%	CXCR4/GNG12/TLR2/AP1S2/CCR5/APOBEC3C/GNB4/FAS/B2M/GNG10/GNGT2/CD4/CALM2/CD3D/CFL2/GNG2/ELOC/KRAS/CUL5/RAC2/CASP8/CYCS/GNG5/CDK1/PPP3CB/APOBEC3G/CD3G/SKP1/TNFRSF1B/CD3E/TAB2/WEE1/CUL4B/PDIA3/PIK3CA/TBK1/CGAS/SAMHD1/TLR4/APOBEC3F/PAK3/MAP3K7/CHEK1/PPP3R1/PIK3CB/RNF7/TNFRSF1A/CHUK/RBX1/CASP3/NRAS/APOBEC3H/PAK2/GNAQ/PPP3CA/MAPK10/HLA-A/IRAK4/CALM1/GNAI3/GNAI1/MAP2K6/PIK3R1/FBXW11/RAC1/MAPK1/ITPR2/TRI…
hsa04658	Th1 and Th2 cell differentiation	89	0.424567	1.58071	0.00527705	0.0168439	0.00993128	5450	tags=39%, list=19%, signal=32%	HLA-DQA1/HLA-DRA/HLA-DRB5/HLA-DRB1/HLA-DPA1/IL2RA/HLA-DPB1/HLA-DOA/HLA-DQB1/HLA-DMA/HLA-DMB/RUNX3/CD4/IFNG/CD3D/PPP3CB/CD3G/CD3E/IFNGR1/PPP3R1/RBPJ/CHUK/IFNGR2/GATA3/STAT5A/PPP3CA/MAPK10/MAF/MAPK1/LCK/MAPK8/IL2RG/MAPK9/STAT4/JAK2
hsa00620	Pyruvate metabolism	47	0.475566	1.58359	0.00480769	0.0164944	0.00972522	7201	tags=57%, list=26%, signal=43%	ADH1C/ADH1B/ADH5/LDHA/GLO1/MDH1/ADH4/DLD/LDHB/DLAT/ALDH9A1/ACAT1/AKR1A1/FH/ALDH3A2/PDHB/PCK2/ALDH1B1/ACYP2/ACYP1/ME1/ACAT2/ME2/ALDH2/MDH2/LDHC/ALDH7A1
hsa05010	Alzheimer disease	384	0.357341	1.58382	0.00334448	0.0118748	0.00700146	5863	tags=44%, list=21%, signal=35%	CYBB/FAS/IL1A/WNT6/APOE/MME/PSMA8/COX7A2/SLC39A2/NDUFB3/NDUFA5/LPL/SDHD/WNT5A/NDUFB6/NDUFAB1/NDUFA4/PSMA1/COX6C/COX7C/CALM2/UQCRH/EIF2S1/PSMD14/ATP5F1E/ATP5PF/PSMA2/COX7A2L/ATP5F1C/PSMA5/NDUFB1/ATP5MC3/PPID/FZD2/PSMD12/SLC39A8/UQCRB/NDUFA1/PSMA3/NDUFA2/ATP5PO/PSMC6/KRAS/CASP8/VDAC2/NDUFB5/CYCS/ATP5F1B/NDUFS4/PPP3CB/COX6A2/NDUFA6/PSMC2/COX7B/VDAC3/NDUFC2/ATP5F1A/NDUFB4/TUBA1C/UQCR10/NDUFV2/NDUFA12…
hsa00270	Cysteine and methionine metabolism	50	0.466325	1.58643	0.00485437	0.0164944	0.00972522	7215	tags=58%, list=26%, signal=43%	PSAT1/LDHA/BCAT1/MDH1/MAT2B/SMS/AHCYL1/APIP/KYAT3/LDHB/GCLM/CDO1/AMD1/ENOPH1/BHMT2/MTAP/GOT2/GOT1/TAT/GCLC/BHMT/IL4I1/MAT2A/PHGDH/SDSL/MDH2/LDHC/AHCYL2/AHCY
hsa00040	Pentose and glucuronate interconversions	31	0.522125	1.59194	0.015873	0.0405579	0.0239132	5587	tags=26%, list=20%, signal=21%	AKR1B10/RPE/SORD/AKR1B1/UGP2/AKR1A1/UGDH/DHDH
hsa04217	Necroptosis	158	0.390104	1.59291	0.00277778	0.0116211	0.00685186	6599	tags=42%, list=24%, signal=32%	CYBB/IL33/CASP1/TLR3/FAS/BIRC3/IL1A/PYCARD/CHMP5/PYGL/H2AZ1/IFNG/CHMP2B/HSP90AA1/PPID/BIRC2/CASP8/VDAC2/VDAC3/VDAC1/PPIA/IFNGR1/HSP90AB1/TLR4/HMGB1/XIAP/TNFRSF1A/IFNGR2/SLC25A5/H2AC8/EIF2AK2/CHMP1B/STAT5A/FTL/MAPK10/H2AC21/DNM1L/H2AC6/CYLD/H2AC15/SLC25A4/H2AC4/PLA2G4A/MAPK8/BID/MAPK9/STAT4/JAK2/H2AW/CAMK2D/TNFAIP3/VPS4B/RIPK3/H2AC18/IFNAR1/PYGM/H2AC19/CHMP3/CHMP2A/AIFM1/JAK1/H2AJ/FTH1/GLUD1/FASLG…
hsa04215	Apoptosis - multiple species	32	0.520282	1.60229	0.0136054	0.0367463	0.0216659	7786	tags=66%, list=28%, signal=47%	BIRC7/BIRC3/BIRC2/CASP8/CYCS/XIAP/BCL2L11/TNFRSF1A/CASP3/MAPK10/MAPK8/BID/CASP7/MAPK9/APAF1/BECN1/FADD/BCL2/BAX/HTRA2/DIABLO
hsa04110	Cell cycle	126	0.408142	1.60693	0.00276243	0.0116211	0.00685186	6604	tags=49%, list=24%, signal=38%	SFN/MAD2L1/GADD45A/ANAPC13/CDKN1A/RB1/YWHAZ/PTTG1/CDC26/CHEK2/CDKN2B/STAG2/E2F5/YWHAB/CDK1/TGFB2/TTK/SKP1/CDK7/CDKN2A/CDC27/WEE1/GADD45B/RAD21/YWHAE/ORC4/ORC5/YWHAH/YWHAQ/CHEK1/RBX1/PCNA/MCM6/HDAC2/CCND2/ANAPC10/CDK2/CCND1/CDC23/CDK4/CDKN1B/YWHAG/ORC3/ANAPC16/BUB3/SMAD2/CUL1/E2F3/CCNB1/TGFB1/MYC/BUB1/GSK3B/SMC3/ANAPC11/TP53/DBF4/CCNA1/SMAD4/ATM/CDKN2C/WEE2
hsa01524	Platinum drug resistance	71	0.446801	1.61061	0.00250627	0.0116211	0.00685186	7608	tags=52%, list=27%, signal=38%	FAS/BIRC3/MGST1/GSTO1/CDKN1A/BIRC2/GSTA1/CASP8/CYCS/TOP2A/CDKN2A/PIK3CA/XIAP/PIK3CB/ATP7A/SLC31A1/CASP3/MGST2/MGST3/TOP2B/GSTP1/GSTA4/PIK3R1/MAPK1/BID/MAP3K5/APAF1/TP53/ATM/FASLG/FADD/AKT3/MDM2/GSTM3/BCL2/BAX/MSH2
hsa04115	p53 signaling pathway	73	0.444072	1.61085	0.00249377	0.0116211	0.00685186	7006	tags=53%, list=25%, signal=40%	FAS/RRM2B/SERPINE1/IGF1/SFN/GADD45A/CCNG1/CDKN1A/THBS1/ZMAT3/STEAP3/RCHY1/CHEK2/CASP8/CYCS/CDK1/CDKN2A/SESN3/GADD45B/CHEK1/SIAH1/CASP3/SESN1/PTEN/CCND2/CDK2/CCND1/CDK4/BID/APAF1/CCNB1/TP53/CD82/TP53I3/ATM/CCNG2/GORAB/MDM2/RPRM
hsa01040	Biosynthesis of unsaturated fatty acids	27	0.546675	1.62331	0.013544	0.0367463	0.0216659	5304	tags=41%, list=19%, signal=33%	HACD4/HACD2/SCP2/HACD3/HSD17B12/ELOVL5/ELOVL4/ACOT4/ACOT2/HSD17B4/ACOX1
hsa05415	Diabetic cardiomyopathy	203	0.393235	1.63424	0.003003	0.0116211	0.00685186	5823	tags=51%, list=21%, signal=40%	NCF2/CYBB/MMP2/TGFBR1/PPP1CB/COX7A2/PLN/NDUFB3/NDUFA5/SDHD/NDUFB6/CYBA/NDUFAB1/AGTR1/NDUFA4/COX6C/COX7C/UQCRH/COL1A2/PPP1CC/ATP5F1E/ATP5PF/COX7A2L/ATP5F1C/NDUFB1/CTSD/MPC1/ATP5MC3/UQCRB/NDUFA1/NDUFA2/MPC2/ATP5PO/RAC2/VDAC2/NDUFB5/ATP5F1B/NDUFS4/COX6A2/NDUFA6/GFPT1/TGFB2/COX7B/VDAC3/NDUFC2/COL3A1/ATP5F1A/NDUFB4/UQCR10/NDUFV2/NDUFA12/UQCRFS1/PDK3/ATP5PB/SDHB/NDUFA8/NDUFB2/NCF4/ATP5PD/VDAC1/UQCRQ/PI…
hsa03040	Spliceosome	143	0.4047	1.63533	0.00265252	0.0116211	0.00685186	8380	tags=55%, list=30%, signal=39%	SNRPG/SF3B6/SNRPE/SNRPB2/BCAS2/PLRG1/SNRPF/LSM3/PPIL1/SYF2/SMNDC1/HSPA8/LSM5/CDC40/NCBP2/HNRNPK/BUD31/LSM2/HNRNPC/SLU7/SNRPD2/HSPA1L/PRPF40A/CWC15/MAGOH/HSPA6/SNU13/SNRPD1/PCBP1/CRNKL1/PHF5A/SNRPC/SRSF3/HNRNPA3/PPIH/LSM8/SNRPA1/CDC5L/LSM7/SNRNP27/TRA2B/ZMAT2/SRSF10/TXNL4A/SF3B5/SF3A3/SNW1/MAGOHB/USP39/SRSF7/THOC3/SRSF1/SF3B1/DHX15/SRSF9/EIF4A3/LSM6/AQR/HNRNPA1/RBM22/PRPF4/DDX5/RBMX/WBP11/LSM4/HSP…
hsa05110	Vibrio cholerae infection	50	0.480989	1.63631	0.00485437	0.0164944	0.00972522	5638	tags=44%, list=20%, signal=35%	KDELR3/SEC61G/ATP6V0E1/ATP6V1B2/ATP6V1A/ATP6V1D/PRKACB/SEC61B/TJP2/ATP6V1G1/ATP6V1C1/ATP6V1E1/KDELR2/ATP6V1F/ATP6V1H/ATP6V0B/ERO1A/ATP6V1G2/ACTG1/KCNQ1/ACTB/SLC12A2
hsa00350	Tyrosine metabolism	36	0.518172	1.63632	0.00235294	0.0116211	0.00685186	1095	tags=28%, list=4%, signal=27%	ADH1C/ADH1B/MAOB/TYR/TYRP1/HPD/AOX1/DDC/ADH5/ADH4
hsa00071	Fatty acid degradation	43	0.501291	1.64446	0.0023753	0.0116211	0.00685186	6349	tags=51%, list=23%, signal=40%	ADH1C/ADH1B/ACADL/ADH5/ACSL4/ADH4/ACSL1/HADHB/ALDH9A1/ACSL3/ACAT1/ACADM/ALDH3A2/ALDH1B1/CYP2U1/ACOX1/EHHADH/HADHA/HADH/ACAT2/ACADSB/ALDH2
hsa04350	TGF-beta signaling pathway	93	0.438942	1.65144	0.0052356	0.0168439	0.00993128	5697	tags=44%, list=20%, signal=35%	LEFTY2/DCN/FMOD/TGFBR1/BMP5/ACVR1C/FST/THBS1/LTBP1/IFNG/TGIF1/INHBA/PPP2CA/CDKN2B/BMPR1A/E2F5/PPP2CB/TGFB2/SKP1/RHOA/GDF5/ID4/SMAD9/BMPR1B/ID3/PITX2/BMPR2/SMAD5/RBX1/ID2/HJV/SMAD1/MAPK1/ACVR2A/BMP2/ZFYVE16/TGFBR2/SMAD2/CUL1/TGFB1/MYC
hsa00760	Nicotinate and nicotinamide metabolism	35	0.527431	1.65871	0.00229885	0.0116211	0.00685186	3837	tags=37%, list=14%, signal=32%	NMRK2/CD38/NAMPT/AOX1/ENPP1/NADK2/NUDT12/NNMT/QPRT/NT5E/BST1/NMRK1/SIRT1
hsa00010	Glycolysis / Gluconeogenesis	67	0.468275	1.67364	0.00243309	0.0116211	0.00685186	7201	tags=51%, list=26%, signal=38%	FBP1/ADH1C/ADH1B/PGAM2/ADH5/LDHA/ADH4/DLD/GALM/HK2/LDHB/DLAT/ALDH9A1/PGK1/BPGM/AKR1A1/ALDH3A2/PDHB/PGAM1/PCK2/ALDH1B1/TPI1/PGM2/ALDOB/GAPDHS/MINPP1/ALDH2/PFKM/ENO1/LDHC/ADPGK/GAPDH/FBP2/ALDH7A1
hsa00053	Ascorbate and aldarate metabolism	27	0.563862	1.67435	0.00902934	0.0261157	0.015398	8439	tags=30%, list=30%, signal=21%	ALDH9A1/AKR1A1/ALDH3A2/ALDH1B1/UGDH/ALDH2/ALDH7A1/RGN
hsa05142	Chagas disease	101	0.436153	1.67598	0.0025974	0.0116211	0.00685186	7162	tags=53%, list=26%, signal=40%	CCL2/IL10/TLR2/FAS/TGFBR1/SERPINE1/TLR6/C1QB/C1QC/C3/C1QA/IFNG/CD3D/PPP2CA/CASP8/PPP2CB/TGFB2/CD3G/CCL5/CD3E/PIK3CA/PPP2R2A/MAP2K4/IFNGR1/TLR4/PIK3CB/TNFRSF1A/CHUK/IFNGR2/GNAQ/MAPK10/IRAK4/KNG1/GNAI3/GNAI1/PIK3R1/MAPK1/MAPK8/TGFBR2/SMAD2/MAPK9/PLCB1/TGFB1/CALR/TRAF6/GNA15/FASLG/FADD/GNAL/AKT3/IL2/CCL3/MYD88/GNAS
hsa05162	Measles	139	0.417796	1.67821	0.00266667	0.0116211	0.00685186	7476	tags=47%, list=27%, signal=35%	FCGR2B/TLR7/CD28/IL2RA/TLR2/FAS/IL1A/CD3D/EIF2S1/RCHY1/CASP8/CYCS/CD3G/CD3E/TAB2/HSPA8/MSN/PIK3CA/TBK1/SLAMF1/EIF3H/TLR4/MAP3K7/PIK3CB/CHUK/CASP3/EIF2AK2/RAB9A/HSPA1L/STAT5A/CCND2/HSPA6/MAPK10/IRAK4/CDK2/CCND1/PIK3R1/CDK4/CDKN1B/MAPK8/IL2RG/BID/EIF2AK3/MAPK9/APAF1/RACK1/TNFAIP3/GSK3B/CD46/IFNAR1/TP53/TRAF6/JAK1/EIF2AK1/FASLG/FADD/RAB9B/AKT3/IL2/MYD88/CSNK2A2/HSPA1A/BCL2/BAX/OAS1/STAT1
hsa04062	Chemokine signaling pathway	190	0.403638	1.68003	0.00287356	0.0116211	0.00685186	2544	tags=23%, list=9%, signal=21%	CCL18/CCR7/CCL2/CXCR4/CCL20/GNG12/CCR1/CXCL6/CXCL5/XCL2/CXCL16/CCR5/GNB4/PIK3CG/GNG10/XCL1/CCL26/GNGT2/HCK/CCL22/RAP1B/DOCK2/RAP1A/CXCL13/CCL13/PRKACB/VAV1/GNG2/CCR2/CXCL12/CCR4/LYN/KRAS/RAC2/GNG5/CCL8/CXCR6/CCL5/WAS/RHOA/CX3CR1/PIK3R5/CDC42/CCR9
hsa05203	Viral carcinogenesis	203	0.406843	1.6908	0.003003	0.0116211	0.00685186	8331	tags=56%, list=30%, signal=40%	GTF2A1L/CCR5/H4C6/C3/SCIN/CDKN1A/SYK/RB1/H4C11/YWHAZ/GTF2B/PRKACB/GTF2A2/CCR4/LYN/CDKN2B/KRAS/CASP8/H4C8/YWHAB/CDK1/VDAC3/DDX3X/RHOA/IL6ST/CDKN2A/CDC42/YWHAE/PIK3CA/GTF2A1/H4C5/YWHAH/YWHAQ/H4C3/ATF2/H4C2/HNRNPK/H4C9/PSMC1/CHEK1/H4C4/H2BS1/PIK3CB/RBPJ/HDAC2/H2BC15/CASP3/EIF2AK2/NRAS/STAT5A/REL/LOC102724334/CCND2/TBPL1/H4C13/HLA-A/H2BC8/CDK2/CCND1/H2BC7/UBE3A/GTF2E1/PIK3R1/CDK4/RAC1/MAPK1/CDKN1B/YW…
hsa00520	Amino sugar and nucleotide sugar metabolism	49	0.502832	1.69405	0.00242131	0.0116211	0.00685186	5655	tags=45%, list=20%, signal=36%	CHIT1/HEXB/HK2/CMAS/NANS/GNPDA1/GFPT1/NPL/FPGT/UGP2/GNPDA2/GNPNAT1/UXS1/UAP1/PGM3/UGDH/PGM2/CYB5R2/GALK1/NANP/GFPT2/GALK2
hsa05131	Shigellosis	245	0.401369	1.70538	0.00306749	0.0116211	0.00685186	6932	tags=47%, list=25%, signal=35%	CD44/IL18/TLR5/CASP1/MYL12A/PYCARD/RIPK2/C3/TIFA/PFN2/MYL12B/ACTR3/CD14/ACTR2/ARPC3/UBE2D1/UBE2V2/ARPC5/RPS27A/HCLS1/PPID/ATG5/H3C10/HK2/CYCS/CBX3/UBE2D3/NLRC4/RRAGD/H3C8/CCL5/SKP1/RRAGC/UBE2N/H3-3A/RHOA/WASL/CDC42/TAB2/VDAC1/PIK3CA/SEPTIN2/TBK1/CGAS/TLR4/MYL9/CASP4/MAP3K7/PIK3CB/H3C7/TNFRSF1A/CHUK/ARF6/RBX1/ITGB1/ARPC2/PLCD1/ATG12/MAP1LC3B/H3-3B/FNBP1L/H3-5/UBE2D2/MAPK10/CAST/H3C11/RRAGA/ARPC1B/…
hsa04146	Peroxisome	82	0.458916	1.70568	0.00254453	0.0116211	0.00685186	5798	tags=41%, list=21%, signal=33%	SOD2/ACSL4/ACSL1/PRDX1/HMGCLL1/DAO/SOD1/SCP2/NUDT12/PEX7/FAR2/PEX12/PEX2/CROT/IDH1/ACSL3/SLC25A17/ABCD3/PHYH/AMACR/AGPS/CAT/PRDX5/PEX11B/GNPAT/NUDT7/FAR1/HAO1/HSD17B4/ACOX1/EHHADH/ABCD2/PEX11A/SLC27A2
hsa05166	Human T-cell leukemia virus 1 infection	219	0.409716	1.70733	0.00306749	0.0116211	0.00685186	6539	tags=47%, list=23%, signal=36%	MMP7/HLA-DQA1/HLA-DRA/HLA-DRB5/HLA-DRB1/HLA-DPA1/IL2RA/HLA-DPB1/HLA-DOA/HLA-DQB1/HLA-DMA/HLA-DMB/TGFBR1/ITGB2/B2M/MAD2L1/ANAPC13/CDKN1A/CD4/RB1/RAN/CD3D/PTTG1/PRKACB/CDC26/MSX2/CHEK2/CDKN2B/KRAS/VDAC2/CANX/SPI1/PPP3CB/TGFB2/CD3G/VDAC3/CDKN2A/CD3E/IL15/TSPO/CDC27/VDAC1/PIK3CA/MAP2K4/ATF2/CHEK1/XIAP/PPP3R1/PIK3CB/TNFRSF1A/CHUK/SLC25A5/NRAS/XPO1/PTEN/STAT5A/PPP3CA/CCND2/ICAM1/TBPL1/ADCY8/MAPK10/ANAP…
hsa00190	Oxidative phosphorylation	134	0.430801	1.71334	0.00273224	0.0116211	0.00685186	5046	tags=54%, list=18%, signal=45%	COX7A2/NDUFB3/NDUFA5/SDHD/ATP6V0E1/NDUFB6/NDUFAB1/NDUFA4/COX6C/COX7C/COX17/UQCRH/ATP6V1B2/ATP6V1A/ATP5F1E/ATP5PF/ATP6V1D/ATP5MG/COX7A2L/ATP5F1C/NDUFB1/ATP5MC3/UQCRB/NDUFA1/NDUFA2/PPA2/ATP5PO/NDUFB5/CYCS/ATP5MF/ATP5F1B/NDUFS4/ATP6V1G1/COX6A2/NDUFA6/ATP6V1C1/COX7B/ATP6V1E1/NDUFC2/ATP5F1A/NDUFB4/UQCR10/NDUFV2/NDUFA12/UQCRFS1/ATP5PB/SDHB/PPA1/NDUFA8/NDUFB2/ATP5PD/UQCRQ/ATP6V1F/ATP6V1H/COX8A/NDUFC1/ND…
hsa05417	Lipid and atherosclerosis	214	0.414204	1.72482	0.00301205	0.0116211	0.00685186	5540	tags=39%, list=20%, signal=32%	LY96/OLR1/CCL2/NCF2/CYBB/IL18/TLR2/ABCA1/CASP1/MMP3/FAS/SOD2/TLR6/VCAM1/PYCARD/APOB/LBP/RAP1B/CYBA/CD14/CALM2/CD40LG/RAP1A/PPARG/EIF2S1/VAV1/APOA1/HSP90AA1/HSP90B1/LYN/KRAS/CASP8/CYCS/PPP3CB/HSPD1/HSPA5/TANK/CCL5/RHOA/XBP1/CDC42/TAB2/HSPA8/NCF4/PIK3CA/MAP2K4/HSPA4/TBK1/HSP90AB1/TLR4/MAP3K7/PPP3R1/PIK3CB/TNFRSF1A/CHUK/ATF6/CASP6/CASP3/NRAS/ERO1A/NOX1/HSPA1L/NFE2L2/PPP3CA/HSPA6/ICAM1/MAPK10/IRAK4/M…
hsa00980	Metabolism of xenobiotics by cytochrome P450	70	0.479144	1.73195	0.00242131	0.0116211	0.00685186	5587	tags=29%, list=20%, signal=23%	ADH1C/ADH1B/CYP1B1/HPGDS/MGST1/GSTO1/ADH5/CYP2S1/ADH4/AKR1C1/GSTA1/HSD11B1/MGST2/MGST3/GSTP1/GSTA4/CBR1/CYP3A4/AKR7A2/DHDH
hsa04120	Ubiquitin mediated proteolysis	142	0.429926	1.73254	0.00268096	0.0116211	0.00685186	7328	tags=51%, list=26%, signal=38%	BIRC7/KLHL13/BIRC3/UBE2E1/ANAPC13/UBE2D1/UBE2B/UBE2A/RPS27A/RCHY1/ELOC/UBE2W/CDC26/BIRC2/UBA3/CUL5/UBE2K/UBE2D3/SKP1/UBE2N/CDC27/CUL2/CUL4B/CUL3/TRIM37/WWP1/KLHL9/XIAP/RNF7/UBA2/UBA6/RBX1/PIAS1/SIAH1/FBXO4/UBE2J1/UBE2D2/ANAPC10/FANCL/UBE2Q2/NEDD4/MAP3K1/UBE2G1/UBE2E2/ITCH/UBE2C/UBE3A/CDC23/FBXW11/UBE2F/ANAPC16/UBB/CUL1/ANAPC11/TRIM32/UBE2H/UBA52/TRAF6/UBC/UBE4A/HERC4/ERCC8/UBE2L6/ANAPC4/MDM2/FBXO…
hsa01240	Biosynthesis of cofactors	152	0.428561	1.74024	0.00273973	0.0116211	0.00685186	7354	tags=45%, list=26%, signal=33%	KYNU/MTHFD2/TDO2/HPD/AK6/RFK/PSAT1/NADK2/GGH/BCAT1/MOCS2/MAT2B/DLD/COQ2/CMPK1/AK3/PPCS/DHRS3/QPRT/HAAO/UGP2/GCLM/PTS/OXSM/NME2/COQ3/NME1/ADSS2/BCO1/AKR1A1/EPRS1/PANK3/VKORC1/LIPT1/ALDH3A2/AK7/KMO/COQ5/GCLC/ALDH1B1/TPK1/UGDH/VKORC1L1/SPR/MTHFD2L/MAT2A/SDR16C5/DHFR2/NME1-NME2/SHMT1/MTHFD1/COX15/ALDH2/AK9/AK4/ALAS1/UROD/PANK1/AK5/RDH11/COQ7/PNPO/NME7/PHOSPHO2/SHMT2/CTPS2/NFS1/AK1
hsa05144	Malaria	49	0.516588	1.7404	0.00242131	0.0116211	0.00685186	2113	tags=33%, list=8%, signal=30%	CCL2/CR1/IL18/IL10/TLR2/KLRB1/HGF/GYPC/ITGB2/VCAM1/THBS2/THBS1/IFNG/CD40LG/SDC2/TGFB2
hsa00380	Tryptophan metabolism	42	0.534163	1.74713	0.00236967	0.0116211	0.00685186	5831	tags=57%, list=21%, signal=45%	KYNU/INMT/CYP1B1/MAOB/TDO2/AOX1/DDC/ACMSD/DLD/KYAT3/HAAO/ALDH9A1/TPH2/ACAT1/CAT/ALDH3A2/KMO/ALDH1B1/AOC1/IL4I1/EHHADH/HADHA/HADH/ACAT2
hsa05164	Influenza A	167	0.430861	1.77064	0.0027933	0.0116211	0.00685186	5540	tags=36%, list=20%, signal=29%	HLA-DQA1/HLA-DRA/CCL2/HLA-DRB5/TLR7/HLA-DRB1/HLA-DPA1/HLA-DPB1/HLA-DOA/HLA-DQB1/IL18/HLA-DMA/HLA-DMB/IL33/CASP1/TLR3/FAS/IL1A/NXT2/PYCARD/TPSB2/RAB11A/DNAJC3/IFNG/EIF2S1/KPNA2/CASP8/CYCS/CCL5/KPNA5/VDAC1/PIK3CA/NXT1/TBK1/IFNGR1/TLR4/PIK3CB/TNFRSF1A/CHUK/IFNGR2/RNASEL/SLC25A5/CASP3/TPSAB1/EIF2AK2/XPO1/ICAM1/IRAK4/SLC25A4/PIK3R1/CDK4/MAPK1/KPNA1/ACTG1/MAP2K1/BID/ACTB/DNAJB1/JAK2/APAF1
hsa05418	Fluid shear stress and atherosclerosis	136	0.445098	1.77956	0.00265252	0.0116211	0.00685186	5442	tags=46%, list=19%, signal=37%	CCL2/NCF2/MMP2/IL1A/MGST1/CTSL/VCAM1/GSTO1/TXN/CYBA/THBD/CALM2/ITGAV/IFNG/HMOX1/SUMO1/HSP90AA1/GSTA1/SDC2/HSP90B1/SUMO2/ITGB3/RAC2/BMPR1A/RHOA/NPPC/SUMO3/BMPR1B/PIK3CA/CAV1/MAP2K4/MEF2C/HSP90AB1/BMPR2/MAP3K7/PIK3CB/TNFRSF1A/CHUK/ASS1/MGST2/CAV2/NOX1/MEF2A/MGST3/NFE2L2/ICAM1/PRKAA2/MAPK10/GSTP1/GSTA4/NCF1/CALM1/MAP2K6/PIK3R1/RAC1/ACVR2A/CTNNB1/ACTG1/MAPK8/MAP3K5/MAPK9/ACTB/IL1R1
hsa00280	Valine, leucine and isoleucine degradation	48	0.533903	1.78407	0.00239234	0.0116211	0.00685186	8215	tags=73%, list=29%, signal=52%	AOX1/BCAT1/HMGCLL1/DLD/HADHB/BCKDHB/HIBADH/ALDH9A1/MMUT/OXCT1/ACAT1/ACADM/HMGCS1/MCCC2/ALDH3A2/ALDH1B1/DBT/IL4I1/AUH/MCEE/EHHADH/HADHA/HADH/ACAT2/ACADSB/HMGCS2/ALDH2/HIBCH/ECHS1/ALDH7A1/PCCB/BCKDHA/PCCA/HSD17B10/ALDH6A1
hsa05208	Chemical carcinogenesis - reactive oxygen species	221	0.428215	1.78908	0.00303951	0.0116211	0.00685186	5508	tags=49%, list=20%, signal=40%	NCF2/CYP1B1/AKR1C2/HGF/AHR/MGST1/EGF/SOD2/HIF1A/COX7A2/NDUFB3/NDUFA5/GSTO1/SDHD/PRKD3/NDUFB6/CYBA/NDUFAB1/NDUFA4/COX6C/COX7C/AKR1C1/UQCRH/SOD1/ATP5F1E/ATP5PF/COX7A2L/ATP5F1C/HMOX1/NDUFB1/ATP5MC3/UQCRB/NDUFA1/GSTA1/NDUFA2/EPHX3/ATP5PO/KRAS/VDAC2/NDUFB5/ATP5F1B/ACP1/NDUFS4/COX6A2/NDUFA6/COX7B/VDAC3/NDUFC2/ATP5F1A/NDUFB4/UQCR10/NDUFV2/NDUFA12/UQCRFS1/ATP5PB/SDHB/NDUFA8/NDUFB2/ATP5PD/VDAC1/UQCRQ/PIK3…
hsa04979	Cholesterol metabolism	50	0.53405	1.81682	0.00242718	0.0116211	0.00685186	3368	tags=36%, list=12%, signal=32%	APOC1/APOC2/SOAT1/ABCA1/LIPA/NPC2/APOE/APOB/LPL/APOA1/APOH/VDAC2/VDAC3/VAPA/TSPO/VDAC1/PLTP/NCEH1
hsa05012	Parkinson disease	266	0.42586	1.81939	0.00314465	0.0116211	0.00685186	6792	tags=58%, list=24%, signal=44%	MAOB/PSMA8/COX7A2/SLC39A2/NDUFB3/NDUFA5/SDHD/TXN/NDUFB6/NDUFAB1/NDUFA4/PSMA1/COX6C/COX7C/CALM2/UQCRH/SOD1/EIF2S1/PSMD14/ATP5F1E/ATP5PF/PRKACB/PSMA2/COX7A2L/RPS27A/ATP5F1C/PSMA5/NDUFB1/ATP5MC3/PSMD12/SLC39A8/UQCRB/LRRK2/NDUFA1/PSMA3/NDUFA2/ATP5PO/PSMC6/VDAC2/NDUFB5/CYCS/ATP5F1B/NDUFS4/COX6A2/NDUFA6/PSMC2/COX7B/VDAC3/NDUFC2/HSPA5/ATP5F1A/NDUFB4/TUBA1C/UQCR10/NDUFV2/NDUFA12/UQCRFS1/ATP5PB/SDHB/XBP1/…
hsa05020	Prion disease	273	0.4257	1.82535	0.00315457	0.0116211	0.00685186	5863	tags=52%, list=21%, signal=42%	NCF2/C7/CYBB/IL1A/C1QB/C1QC/C6/PSMA8/COX7A2/NDUFB3/NDUFA5/SDHD/C1QA/NDUFB6/CYBA/NDUFAB1/NDUFA4/PSMA1/COX6C/COX7C/UQCRH/SOD1/EIF2S1/PSMD14/ATP5F1E/ATP5PF/PRKACB/PSMA2/COX7A2L/ATP5F1C/PSMA5/NDUFB1/ATP5MC3/PSMD12/UQCRB/NDUFA1/PSMA3/NDUFA2/ATP5PO/PSMC6/RAC2/VDAC2/NDUFB5/CYCS/ATP5F1B/NDUFS4/PPP3CB/COX6A2/NDUFA6/PSMC2/COX7B/VDAC3/NDUFC2/HSPA5/ATP5F1A/CCL5/NDUFB4/TUBA1C/PRNP/UQCR10/NDUFV2/NDUFA12/UQCRFS…
hsa05132	Salmonella infection	249	0.432808	1.83525	0.00319489	0.0116211	0.00685186	6848	tags=49%, list=24%, signal=37%	LY96/PTPRC/IL18/TLR2/S100A10/ANXA2/TLR5/CASP1/DYNLT3/BIRC3/PIK3CG/TLR6/MYL12A/PYCARD/RIPK2/TXN/NCKAP1L/FLNC/PFN2/MYL12B/ACTR3/DCTN6/CD14/ARL8B/ACTR2/ARPC3/DYNLL1/DYNLRB2/ARPC5/KPNA3/PIK3C2G/ACTR10/HSP90AA1/EXOC5/BIRC2/KPNA4/HSP90B1/CASP8/CYCS/CSE1L/ABI1/NLRC4/SKP1/TUBA1C/RHOA/NCKAP1/RAB5A/WASL/CDC42/RHOH/TAB2/PIK3CA/BRK1/RAB7A/MAP2K4/M6PR/HSP90AB1/AHNAK/TLR4/TUBA3D/RALA/MYL9/CASP4/PAK3/MAP3K7/PIK…
hsa04060	Cytokine-cytokine receptor interaction	290	0.427764	1.8423	0.00323625	0.0116211	0.00685186	3807	tags=28%, list=14%, signal=24%	CCL18/CCR7/CCL2/TNFSF8/CXCR4/IL2RA/TNFSF15/CCL20/IL18/IL10/TSLP/EDAR/CCR1/CXCL6/CXCL5/TNFSF13B/IL33/IL13RA1/XCL2/CXCL16/CSF2RA/CCR5/FAS/TGFBR1/GDF15/IL1A/TNFRSF11B/BMP5/LEPR/PRLR/OSM/IL13RA2/XCL1/CCL26/ACVR1C/IL7R/CCL22/EDA2R/IL7/TNFRSF19/CD4/IFNG/CD40LG/CXCL13/CCL13/TNFRSF12A/GHR/INHBA/CCR2/CXCL12/CCR4/TNFSF14/CNTF/BMPR1A/LIFR/CCL8/TGFB2/CXCR6/CCL5/TNFRSF1B/NGF/CX3CR1/IL17B/IL6ST/IL10RA/GDF5/CCR…
hsa01200	Carbon metabolism	115	0.479026	1.87	0.00271003	0.0116211	0.00685186	8226	tags=58%, list=29%, signal=41%	FBP1/TKTL1/PSAT1/ESD/SDHD/PRPS2/PGAM2/ADH5/SUCLA2/MDH1/PRPS1/RPE/DLD/SUCLG2/HK2/SUCLG1/DLAT/MMUT/SDHB/PGK1/IDH1/IDH3A/ACAT1/CAT/FH/GOT2/GOT1/HAO1/PDHB/PGAM1/IDNK/TPI1/ALDOB/ACOX1/MCEE/GCSH/ME1/ACAT2/PHGDH/PGD/ME2/IDH3B/SHMT1/IDH3G/SDSL/GLUD1/SDHC/TALDO1/MDH2/HIBCH/PFKM/ENO1/ADPGK/GAPDH/FBP2/ECHS1/SDHA/SHMT2/CS/PKM/PCCB/RPEL1/PCCA/GCK/ENO2/ALDH6A1/GLUD2
hsa04932	Non-alcoholic fatty liver disease	155	0.459302	1.87336	0.00273224	0.0116211	0.00685186	6582	tags=58%, list=24%, signal=45%	FAS/IL1A/LEPR/COX7A2/ADIPOQ/NDUFB3/NDUFA5/SDHD/CEBPA/NDUFB6/NDUFAB1/NDUFA4/COX6C/COX7C/UQCRH/PPARG/EIF2S1/COX7A2L/NDUFB1/UQCRB/NDUFA1/NDUFA2/CASP8/NDUFB5/CYCS/NDUFS4/COX6A2/NDUFA6/COX7B/NDUFC2/NDUFB4/UQCR10/NDUFV2/NDUFA12/UQCRFS1/SDHB/XBP1/NDUFA8/CDC42/NDUFB2/UQCRQ/PIK3CA/COX8A/NDUFC1/NDUFS6/COX5A/NDUFS3/BCL2L11/PIK3CB/TNFRSF1A/NDUFA7/CASP3/PRKAA2/MAPK10/UQCRC2/PRKAG1/COX6B1/COX6A1/NDUFA3/ITCH/ND…
hsa00830	Retinol metabolism	65	0.529289	1.87967	0.00243309	0.0116211	0.00685186	3484	tags=28%, list=12%, signal=24%	RPE65/ADH1C/ADH1B/LRAT/ALDH1A2/ALDH1A3/AOX1/RDH10/CYP2W1/ADH5/DHRS9/CYP2S1/ADH4/ALDH1A1/DHRS3/PNPLA4/BCO1/CYP27C1
hsa04659	Th17 cell differentiation	105	0.489953	1.89091	0.0026178	0.0116211	0.00685186	5450	tags=44%, list=19%, signal=35%	HLA-DQA1/HLA-DRA/HLA-DRB5/HLA-DRB1/HLA-DPA1/IL2RA/HLA-DPB1/HLA-DOA/HLA-DQB1/HLA-DMA/HLA-DMB/AHR/TGFBR1/HIF1A/CD4/IFNG/CD3D/HSP90AA1/PPP3CB/CD3G/IL6ST/CD3E/IFNGR1/HSP90AB1/IRF4/PPP3R1/CHUK/IFNGR2/RORA/IL1RAP/GATA3/IL23A/STAT5A/PPP3CA/MAPK10/MAPK1/LCK/RUNX1/EBI3/MAPK8/IL2RG/TGFBR2/SMAD2/MAPK9/IL1R1/JAK2
hsa05169	Epstein-Barr virus infection	199	0.458811	1.91511	0.00288184	0.0116211	0.00685186	6323	tags=46%, list=23%, signal=36%	HLA-DQA1/HLA-DRA/HLA-DRB5/HLA-DRB1/HLA-DPA1/HLA-DPB1/CD44/HLA-DOA/HLA-DQB1/TLR2/HLA-DMA/BTK/HLA-DMB/FAS/VIM/B2M/CD58/GADD45A/CDKN1A/RUNX3/SYK/RB1/CD3D/PSMD14/PSMD12/LYN/PSMC6/CASP8/CYCS/PSMC2/CD3G/CD3E/TAB2/GADD45B/PDIA3/PIK3CA/BLNK/MAP2K4/TBK1/PSMD1/PSMC1/MAP3K7/BCL2L11/PIK3CB/RBPJ/CHUK/PSMD7/CR2/HDAC2/CASP3/EIF2AK2/SEM1/CCND2/ICAM1/MAPK10/HLA-A/IRAK4/CDK2/CCND1/NEDD4/PSMD6/MAP2K6/ENTPD3/PIK3R1/…
hsa04514	Cell adhesion molecules	146	0.473391	1.91774	0.0026738	0.0116211	0.00685186	4673	tags=39%, list=17%, signal=33%	HLA-DQA1/HLA-DRA/HLA-DRB5/CD28/HLA-DRB1/HLA-DPA1/CD86/HLA-DPB1/HLA-DOA/PTPRC/HLA-DQB1/HLA-DMA/HLA-DMB/CLDN1/CD99/ITGA4/PDCD1LG2/CD80/ITGB2/CTLA4/SELPLG/VCAM1/CD58/TIGIT/CNTN1/SPN/ICOS/CD4/ITGAV/CD40LG/CD226/SDC2/CD2/NEGR1/JAM2/ITGAM/ITGB8/CLDN23/MPZ/VCAN/CD8B/SELL/ALCAM/CD274/ITGB1/NCAM2/NRCAM/ICAM1/PDCD1/CLDN16/CLDN7/HLA-A/ITGA6/MPZL1/CLDN19/NLGN1/CDH1
hsa05145	Toxoplasmosis	109	0.49898	1.93101	0.00266667	0.0116211	0.00685186	6305	tags=52%, list=23%, signal=41%	HLA-DQA1/HLA-DRA/LY96/HLA-DRB5/HLA-DRB1/HLA-DPA1/HLA-DPB1/HLA-DOA/HLA-DQB1/IL10/TLR2/HLA-DMA/HLA-DMB/BIRC7/CCR5/BIRC3/PIK3CG/IFNG/CD40LG/BIRC2/CASP8/CYCS/TGFB2/IL10RA/PIK3R5/TAB2/HSPA8/IFNGR1/TLR4/MAP3K7/XIAP/TNFRSF1A/CHUK/ITGB1/IFNGR2/CASP3/HSPA1L/HSPA6/MAPK10/IRAK4/ITGA6/GNAI3/GNAI1/MAP2K6/MAPK1/MAPK8/PPIF/MAPK9/JAK2/TGFB1/LAMA2/IL10RB/LAMA4/CIITA/LAMA1/TRAF6/JAK1
hsa04613	Neutrophil extracellular trap formation	187	0.471335	1.96487	0.00278552	0.0116211	0.00685186	6171	tags=50%, list=22%, signal=39%	FPR3/TLR8/TLR7/AQP9/C5AR1/NCF2/FCGR2A/CR1/CLEC7A/CYBB/TLR2/FPR1/FCGR1A/CASP1/ITGB2/SELPLG/H4C6/C3/FCGR3A/CYBA/CAMP/SIGLEC9/SYK/H4C11/H2AZ1/ITGB3/H3C10/RAC2/VDAC2/H4C8/VDAC3/ITGAM/H3C8/HAT1/H3-3A/FPR2/NCF4/VDAC1/PIK3CA/H4C5/CLCN3/H4C3/TLR4/H4C2/HMGB1/H4C9/CASP4/FGB/MAP3K7/H4C4/H2BS1/PIK3CB/H3C7/SLC25A5/H2AC8/HDAC2/H2BC15/H3-3B/LOC102724334/H3-5/H4C13/H2AC21/H2AC6/H2AC15/H2BC8/H3C11/NCF1/SLC25A4/H2…
hsa05134	Legionellosis	57	0.57048	1.9752	0.002457	0.0116211	0.00685186	5540	tags=51%, list=20%, signal=41%	CR1/IL18/TLR2/TLR5/CASP1/ITGB2/PYCARD/C3/CD14/RAB1A/EEF1A1/CASP8/CYCS/HSPD1/SEC22B/NLRC4/ITGAM/HSPA8/TLR4/SAR1A/CASP3/HSPA1L/EEF1G/HSPA6/SAR1B/CLK1/HBS1L/CASP7/APAF1
hsa00982	Drug metabolism - cytochrome P450	64	0.560237	1.98984	0.00243309	0.0116211	0.00685186	4544	tags=27%, list=16%, signal=22%	ADH1C/FMO1/ADH1B/HPGDS/MAOB/FMO2/MGST1/AOX1/GSTO1/ADH5/ADH4/GSTA1/MGST2/MGST3/GSTP1/GSTA4/FMO4
hsa04662	B cell receptor signaling pathway	80	0.542519	1.99484	0.00261097	0.0116211	0.00685186	6039	tags=50%, list=22%, signal=39%	FCGR2B/LILRA4/LILRA6/LILRA2/LILRB3/BTK/LILRB4/DAPP1/CD72/PIK3AP1/LILRA5/SYK/LILRA1/LILRB2/VAV1/LYN/KRAS/PTPN6/RAC2/PPP3CB/PIK3CA/BLNK/PPP3R1/PIK3CB/CHUK/CR2/NRAS/PPP3CA/LILRB1/CD81/PIK3R1/RAC1/MAPK1/LILRB5/MAP2K1/CD19/BCL10/GSK3B/SOS1/IFITM1
hsa04142	Lysosome	132	0.50506	2.01158	0.00268817	0.0116211	0.00685186	4295	tags=37%, list=15%, signal=32%	DNASE2B/CTSS/ACP5/CD68/LAPTM5/ASAH1/CTSC/AP1S2/LIPA/HEXB/NPC2/CTSZ/LAPTM4A/CTSL/CD63/FUCA1/LGMN/CD164/LAPTM4B/FUCA2/PPT1/CTSK/LAMP2/CTSO/CTSH/PSAP/CTSB/AGA/GNS/CLTC/CTSD/DNASE2/GALC/SLC11A1/LITAF/AP3S1/GLA/GM2A/ATP6V1H/M6PR/SLC17A5/SLC11A2/ATP6V0B/AP3M1/MANBA/CTSW/DMXL2/NCOA7/AP3M2
hsa05133	Pertussis	76	0.553001	2.02204	0.00258398	0.0116211	0.00685186	5359	tags=49%, list=19%, signal=39%	LY96/IL10/CXCL6/CXCL5/CASP1/C1S/IL1A/ITGB2/C4A/C1QB/PYCARD/C4B/C1QC/IRF8/C2/C3/C1QA/CD14/CALM2/C1R/CFL2/SERPING1/ITGAM/RHOA/TLR4/ITGB1/CASP3/IL23A/MAPK10/IRAK4/CALM1/GNAI3/GNAI1/MAPK1/MAPK8/CASP7/MAPK9
hsa04061	Viral protein interaction with cytokine and cytokine receptor	98	0.545012	2.07079	0.00265957	0.0116211	0.00685186	2544	tags=30%, list=9%, signal=27%	CCL18/CCR7/CCL2/CXCR4/IL2RA/CCL20/IL18/IL10/CCR1/CXCL6/CXCL5/XCL2/CCR5/XCL1/CCL26/CCL22/CXCL13/CCL13/CCR2/CXCL12/CCR4/TNFSF14/CCL8/CCL5/TNFRSF1B/CX3CR1/IL6ST/IL10RA/CCR9
hsa03060	Protein export	23	0.731193	2.07357	0.0021978	0.0116211	0.00685186	4127	tags=70%, list=15%, signal=59%	SRP9/SEC61G/SEC11C/SEC62/SPCS2/SEC61B/SPCS3/HSPA5/SRP54/SRP14/SEC11A/SEC63/SPCS1/SRP72/IMMP2L/SRPRB
hsa00480	Glutathione metabolism	56	0.613024	2.11101	0.002457	0.0116211	0.00685186	5108	tags=46%, list=18%, signal=38%	GPX8/HPGDS/RRM2B/MGST1/GSTO1/GGCT/SMS/CHAC2/GSTA1/TXNDC12/GPX1/PRDX6/RRM1/GCLM/IDH1/LAP3/MGST2/GPX3/MGST3/GSR/GSTP1/GCLC/GSTA4/LANCL1/GPX4/ODC1
hsa05321	Inflammatory bowel disease	62	0.599405	2.11445	0.00244499	0.0116211	0.00685186	3757	tags=37%, list=13%, signal=32%	HLA-DQA1/HLA-DRA/HLA-DRB5/HLA-DRB1/HLA-DPA1/HLA-DPB1/HLA-DOA/HLA-DQB1/IL18/IL10/TLR2/HLA-DMA/HLA-DMB/TLR5/IL1A/IFNG/TGFB2/IFNGR1/TLR4/IFNGR2/RORA/GATA3/IL23A
hsa04216	Ferroptosis	41	0.665994	2.16737	0.0023753	0.0116211	0.00685186	5088	tags=63%, list=18%, signal=52%	CYBB/SLC40A1/CP/ACSL4/ACSL1/HMOX1/STEAP3/ATG5/SLC39A8/VDAC2/VDAC3/PRNP/GCLM/NCOA4/SAT1/SLC7A11/ACSL3/SLC11A2/MAP1LC3B/FTL/GCLC/PCBP1/SLC39A14/GPX4/TFRC/PCBP2
hsa04380	Osteoclast differentiation	125	0.550526	2.17537	0.00271003	0.0116211	0.00685186	5442	tags=51%, list=19%, signal=41%	FCGR2B/ACP5/LILRA4/NCF2/FCGR2A/TYROBP/LILRA6/LILRA2/LILRB3/TREM2/BTK/LILRB4/FCGR1A/CALCR/TGFBR1/IL1A/LCP2/TNFRSF11B/LILRA5/OSCAR/FCGR3A/CTSK/CYBA/SYK/IFNG/PPARG/LILRA1/LILRB2/ITGB3/SPI1/PPP3CB/TGFB2/TAB2/NCF4/PIK3CA/BLNK/IFNGR1/MAP3K7/PPP3R1/PIK3CB/TNFRSF1A/CHUK/IFNGR2/MITF/NOX1/PPP3CA/MAPK10/LILRB1/CYLD/NCF1/CSF1R/MAP2K6/PIK3R1/RAC1/MAPK1/LCK/LILRB5/SIRPB1/MAPK8/CREB1/MAP2K1/TGFBR2/MAPK9/IL1R1
hsa04141	Protein processing in endoplasmic reticulum	170	0.531639	2.19138	0.00274725	0.0116211	0.00685186	7078	tags=60%, list=25%, signal=45%	DNAJC5B/SEC61G/YOD1/TRAM1/LMAN1/MAN1A1/SSR3/ERLEC1/DNAJC3/UBE2D1/SEC62/EIF2S1/PDIA6/SEC61B/HSP90AA1/SEC23A/DNAJA1/HSP90B1/DAD1/CANX/HSPH1/UBE2D3/EDEM3/DNAJA2/SEL1L/HSPA5/SKP1/HERPUD1/XBP1/HSPA8/PDIA3/HSPA4L/SEC63/SVIP/STT3B/HSP90AB1/ERO1B/SAR1A/CRYAB/SSR1/UBQLN1/MBTPS2/STT3A/DNAJC10/RBX1/BAG2/ATF6/RPN1/DERL2/MARCHF6/EIF2AK2/PLAA/ERO1A/HSPA1L/NFE2L2/UBE2J1/UBXN4/HSPA6/UBE2D2/MAPK10/SSR4/SAR1B/RPN2…
hsa05152	Tuberculosis	176	0.537731	2.22089	0.00278552	0.0116211	0.00685186	5772	tags=46%, list=21%, signal=37%	FCGR2B/CTSS/HLA-DQA1/HLA-DRA/FCER1G/HLA-DRB5/HLA-DRB1/HLA-DPA1/FCGR2A/HLA-DPB1/HLA-DOA/LSP1/CR1/CLEC7A/HLA-DQB1/IL18/IL10/TLR2/HLA-DMA/HLA-DMB/CD74/TLR1/FCGR1A/IL1A/ITGB2/ITGAX/TLR6/RIPK2/LBP/C3/FCGR3A/CAMP/LAMP2/CD14/SYK/CALM2/IFNG/CTSD/CASP8/CYCS/PPP3CB/MRC1/HSPD1/TGFB2/ITGAM/MRC2/RHOA/CEBPG/RAB5A/IL10RA/ATP6V1H/RAB7A/IFNGR1/TLR4/PPP3R1/TNFRSF1A/IFNGR2/SPHK1/CASP3/ATP6V0B/IL23A/EEA1/HSPA9/PPP3C…
hsa04640	Hematopoietic cell lineage	95	0.590058	2.23562	0.00259067	0.0116211	0.00685186	2603	tags=43%, list=9%, signal=39%	HLA-DQA1/HLA-DRA/HLA-DRB5/HLA-DRB1/HLA-DPA1/IL2RA/HLA-DPB1/CD44/HLA-DOA/CR1/CD1C/HLA-DQB1/CD37/HLA-DMA/HLA-DMB/CD1D/CD38/FCGR1A/CSF2RA/ITGA4/IL1A/KIT/MME/KITLG/CD9/IL7R/CD24/IL7/CD14/CD4/CD33/CD3D/MS4A1/CD55/CD2/ITGB3/CD3G/ITGAM/CD1E/CD3E/CD8B
hsa03050	Proteasome	46	0.690214	2.29021	0.00238663	0.0116211	0.00685186	6144	tags=70%, list=22%, signal=54%	PSMA8/PSMA1/IFNG/POMP/PSMD14/PSMA2/PSMA5/PSMD12/PSMA3/PSMC6/PSMC2/PSMA4/PSMA6/PSMA7/PSMB1/PSMB3/PSMD1/PSMC1/PSMB6/PSMD7/PSMB8/PSMB7/SEM1/PSMB5/PSME1/PSMD6/PSMB9/PSMB4/PSMD8/PSMB2/PSMD4/PSMD13
hsa05416	Viral myocarditis	57	0.677827	2.34687	0.002457	0.0116211	0.00685186	6084	tags=67%, list=22%, signal=52%	HLA-DQA1/HLA-DRA/HLA-DRB5/CD28/HLA-DRB1/HLA-DPA1/CD86/HLA-DPB1/HLA-DOA/HLA-DQB1/HLA-DMA/HLA-DMB/CD80/ITGB2/CD40LG/CD55/RAC2/CASP8/CYCS/CXADR/CAV1/EIF4G2/CASP3/ICAM1/HLA-A/SGCD/CCND1/SGCB/RAC1/MYH6/ACTG1/HLA-B/BID/ACTB/LAMA2/HLA-E/ITGAL/LAMA1
hsa04610	Complement and coagulation cascades	85	0.632809	2.34962	0.00255102	0.0116211	0.00685186	2217	tags=47%, list=8%, signal=43%	CFHR1/CFD/C5AR1/C7/PLAU/C3AR1/CR1/CFI/PROS1/C1S/SERPINA1/F3/SERPINE1/SERPINA5/ITGB2/ITGAX/F2R/PLAUR/C4A/C1QB/C4B/MASP1/C1QC/C6/C2/C3/C1QA/THBD/SERPIND1/CFH/C1R/TFPI/F5/SERPING1/PROC/CD55/F10/F13A1/VSIG4/ITGAM
hsa05171	Coronavirus disease - COVID-19	232	0.560526	2.35821	0.00310559	0.0116211	0.00685186	5371	tags=52%, list=19%, signal=42%	CCL2/CFD/TLR8/TLR7/C5AR1/FCGR2A/C7/C3AR1/CYBB/TLR2/RPL17-C18orf32/CASP1/TLR3/MMP3/RPL22L1/C1S/RSL24D1/RPL39/C4A/C1QB/C4B/MASP1/C1QC/C6/RPS3A/C2/RPL5/C3/C1QA/RPL23/RPL17/AGTR1/RPL7/RPS13/RPL35A/SYK/RPS15A/C1R/RPS27L/RPL21/RPS27A/RPL34/RPL26/RPL30/RPL41/RPL36A/RPL12/RPS21/RPL27/F13A1/RPL22/RPS25/RPS24/RPL10/RPS8/RPS7/RPS12/RPL9/RPS17/IL6ST/RPL26L1/RPS14/RPL15/RPS23/TAB2/PIK3CA/RPL31/RPL24/RPL27A/RP…
hsa05140	Leishmaniasis	73	0.66298	2.40492	0.00249377	0.0116211	0.00685186	3416	tags=48%, list=12%, signal=42%	HLA-DQA1/HLA-DRA/HLA-DRB5/NCF2/HLA-DRB1/HLA-DPA1/FCGR2A/HLA-DPB1/HLA-DOA/CR1/CYBB/HLA-DQB1/IL10/TLR2/HLA-DMA/HLA-DMB/FCGR1A/ITGA4/IL1A/ITGB2/C3/FCGR3A/CYBA/IFNG/EEF1A1/PTPN6/TGFB2/ITGAM/TAB2/NCF4/IFNGR1/TLR4/MAP3K7/ITGB1/IFNGR2
hsa04672	Intestinal immune network for IgA production	46	0.7307	2.42455	0.00238663	0.0116211	0.00685186	1590	tags=46%, list=6%, signal=43%	HLA-DQA1/HLA-DRA/HLA-DRB5/CD28/CXCR4/HLA-DRB1/HLA-DPA1/CD86/HLA-DPB1/HLA-DOA/HLA-DQB1/IL10/HLA-DMA/HLA-DMB/TNFSF13B/PIGR/ITGA4/CD80/ICOS/CD40LG/CXCL12
hsa05322	Systemic lupus erythematosus	130	0.614318	2.42875	0.00277008	0.0116211	0.00685186	4563	tags=46%, list=16%, signal=39%	HLA-DQA1/HLA-DRA/HLA-DRB5/CD28/HLA-DRB1/HLA-DPA1/FCGR2A/C7/CD86/HLA-DPB1/HLA-DOA/HLA-DQB1/IL10/HLA-DMA/HLA-DMB/FCGR1A/C1S/CD80/C4A/C1QB/C4B/C1QC/C6/H4C6/C2/C3/C1QA/FCGR3A/H4C11/H2AZ1/C1R/IFNG/CD40LG/RO60/H3C10/H4C8/H3C8/H3-3A/H4C5/H4C3/H4C2/H4C9/H4C4/H2BS1/H3C7/H2AC8/H2BC15/SSB/H3-3B/LOC102724334/H3-5/H4C13/H2AC21/SNRPD1/H2AC6/H2AC15/H2BC8/H3C11/H2AC4/H2BC7
hsa05320	Autoimmune thyroid disease	49	0.733545	2.47133	0.00242131	0.0116211	0.00685186	691	tags=35%, list=2%, signal=34%	HLA-DQA1/HLA-DRA/HLA-DRB5/CD28/HLA-DRB1/HLA-DPA1/CD86/HLA-DPB1/HLA-DOA/HLA-DQB1/IL10/HLA-DMA/HLA-DMB/FAS/CD80/CTLA4/CGA
hsa04940	Type I diabetes mellitus	40	0.761296	2.47154	0.00234742	0.0116211	0.00685186	2140	tags=48%, list=8%, signal=44%	HLA-DQA1/HLA-DRA/HLA-DRB5/CD28/HLA-DRB1/HLA-DPA1/CD86/HLA-DPB1/HLA-DOA/HLA-DQB1/HLA-DMA/HLA-DMB/FAS/IL1A/CD80/IFNG/GAD2/HSPD1/GAD1
hsa05332	Graft-versus-host disease	37	0.783162	2.48643	0.00236407	0.0116211	0.00685186	504	tags=41%, list=2%, signal=40%	HLA-DQA1/HLA-DRA/HLA-DRB5/CD28/HLA-DRB1/HLA-DPA1/CD86/HLA-DPB1/HLA-DOA/HLA-DQB1/HLA-DMA/HLA-DMB/FAS/IL1A/CD80
hsa04612	Antigen processing and presentation	69	0.692229	2.49037	0.00240385	0.0116211	0.00685186	4225	tags=46%, list=15%, signal=39%	CTSS/HLA-DQA1/HLA-DRA/HLA-DRB5/IFI30/HLA-DRB1/HLA-DPA1/HLA-DPB1/HLA-DOA/HLA-DQB1/HLA-DMA/HLA-DMB/CD74/B2M/CTSL/LGMN/CD4/CTSB/IFNG/HSP90AA1/CANX/HSPA5/KLRC1/CD8B/HSPA8/PDIA3/HSPA4/HSP90AB1/HSPA1L/HSPA6/PSME1/HLA-A
hsa05323	Rheumatoid arthritis	89	0.690837	2.57205	0.00263852	0.0116211	0.00685186	2815	tags=47%, list=10%, signal=43%	HLA-DQA1/HLA-DRA/ACP5/CCL2/HLA-DRB5/CD28/HLA-DRB1/HLA-DPA1/CD86/HLA-DPB1/HLA-DOA/CCL20/HLA-DQB1/IL18/TLR2/ANGPT1/HLA-DMA/CXCL6/CXCL5/HLA-DMB/TNFSF13B/MMP3/IL1A/CD80/ITGB2/CTLA4/CTSL/CTSK/ATP6V0E1/ATP6V1B2/IFNG/ATP6V1A/ATP6V1D/CXCL12/ATP6V1G1/TGFB2/ATP6V1C1/ATP6V1E1/CCL5/IL15/ATP6V1F/ATP6V1H
hsa03010	Ribosome	140	0.641311	2.57774	0.0027027	0.0116211	0.00685186	7061	tags=82%, list=25%, signal=62%	RPL17-C18orf32/RPL22L1/RSL24D1/RPL39/RPS3A/RPL5/RPL23/MRPL33/RPL17/MRPL13/RPL7/MRPL3/RPS13/RPL35A/RPS15A/RPS27L/RPL21/RPS27A/RPL34/RPL26/MRPL19/RPL30/RPL41/MRPL1/MRPS6/RPL36A/RPL12/RPS21/RPL27/RPL22/RPS25/RPS24/RPL10/RPS8/RPS7/RPS12/RPL9/MRPL15/RPS17/RPL26L1/RPS14/RPL15/RPS23/MRPL35/MRPS18C/RPL31/RPL24/RPL27A/RPS27/RPL10A/RPL11/RPS4X/MRPL34/MRPS10/RPL23A/RPS10/RPL36AL/RPS18/MRPL18/RPS16/RPS20/RPL…
hsa05310	Asthma	27	0.871122	2.58674	0.00225734	0.0116211	0.00685186	229	tags=44%, list=1%, signal=44%	HLA-DQA1/HLA-DRA/FCER1G/HLA-DRB5/HLA-DRB1/HLA-DPA1/HLA-DPB1/HLA-DOA/HLA-DQB1/IL10/HLA-DMA/HLA-DMB
hsa04145	Phagosome	148	0.641277	2.59214	0.00271739	0.0116211	0.00685186	3213	tags=42%, list=11%, signal=37%	MSR1/FCGR2B/CTSS/HLA-DQA1/HLA-DRA/OLR1/HLA-DRB5/NCF2/HLA-DRB1/HLA-DPA1/FCGR2A/HLA-DPB1/HLA-DOA/CLEC7A/CYBB/HLA-DQB1/TLR2/HLA-DMA/HLA-DMB/FCGR1A/ITGB2/TLR6/CTSL/SEC61G/MARCO/THBS2/C3/FCGR3A/ATP6V0E1/CYBA/LAMP2/CD14/THBS1/ATP6V1B2/ITGAV/C1R/ATP6V1A/ATP6V1D/SEC61B/COLEC12/STX12/ITGB3/CANX/ATP6V1G1/MRC1/FCAR/ATP6V1C1/SEC22B/ATP6V1E1/ITGAM/MRC2/TUBA1C/STX7/RAB5A/NCF4/ATP6V1F/ATP6V1H/RAB7A/M6PR/TLR4/TU…
hsa05330	Allograft rejection	35	0.832337	2.6176	0.00229885	0.0116211	0.00685186	1332	tags=49%, list=5%, signal=46%	HLA-DQA1/HLA-DRA/HLA-DRB5/CD28/HLA-DRB1/HLA-DPA1/CD86/HLA-DPB1/HLA-DOA/HLA-DQB1/IL10/HLA-DMA/HLA-DMB/FAS/CD80/IFNG/CD40LG
hsa05150	Staphylococcus aureus infection	85	0.743127	2.75922	0.00255102	0.0116211	0.00685186	1422	tags=47%, list=5%, signal=45%	FCGR2B/FPR3/HLA-DQA1/HLA-DRA/CFD/HLA-DRB5/C5AR1/HLA-DRB1/HLA-DPA1/FCGR2A/HLA-DPB1/C3AR1/HLA-DOA/KRT36/HLA-DQB1/IL10/FPR1/HLA-DMA/CFI/HLA-DMB/KRT16/FCGR1A/C1S/ITGB2/DSG1/SELPLG/C4A/C1QB/C4B/MASP1/C1QC/C2/C3/C1QA/FCGR3A/PTAFR/CAMP/CFH/C1R/KRT10
