# Supplementary material for: The Classification and Prediction of Ferroptosis-Related Genes in ALS: A Pilot Study
Source: Front Genet. 2022 Jul 8;13:919188. doi: 10.3389/fgene.2022.919188 (PMC9305067; doi:10.3389/fgene.2022.919188)
Supplement: Supplementary file 2 [file Table5.XLS]

## Sheet: Sheet1
ONTOLOGY	ID	Description	GeneRatio	BgRatio	pvalue	p.adjust	qvalue	geneID	Count
BP	GO:0062197	cellular response to chemical stress	29/151	337/18723	1.0366e-21	3.7131e-18	2.39618e-18	PARK7/NFE2L2/PRDX1/ATM/AIFM2/LONP1/MYB/PRKAA1/SLC7A11/SRC/MAPK3/OXSR1/MAP3K5/HIF1A/SIRT1/MAPK1/ATF2/MAPK8/ABCC1/PML/RIPK1/EPAS1/BNIP3/AQP5/EIF2S1/PIK3CA/ATG5/HSF1/BECN1	29
BP	GO:0034599	cellular response to oxidative stress	24/151	288/18723	9.48417e-18	1.69861e-14	1.09617e-14	PARK7/NFE2L2/PRDX1/AIFM2/LONP1/MYB/PRKAA1/SLC7A11/SRC/MAPK3/MAP3K5/HIF1A/SIRT1/MAPK1/ATF2/MAPK8/ABCC1/PML/RIPK1/EPAS1/BNIP3/EIF2S1/HSF1/BECN1	24
BP	GO:0006979	response to oxidative stress	28/151	446/18723	2.44068e-17	2.91418e-14	1.88061e-14	PARK7/NFE2L2/PRDX1/AIFM2/LONP1/MYB/PRKAA1/SLC7A11/SRC/IDH1/MAPK3/OXSR1/GCLC/MAP3K5/HIF1A/SIRT1/MAPK1/ATF2/MAPK8/ABCC1/PML/RIPK1/EPAS1/BNIP3/EIF2S1/DUOX2/HSF1/BECN1	28
BP	GO:0009267	cellular response to starvation	18/151	156/18723	4.84609e-16	4.33967e-13	2.80053e-13	LAMP2/GABARAPL2/NFE2L2/WIPI2/SREBF2/RPTOR/PRKAA1/MAPK3/MAP3K5/SIRT1/MTOR/ASNS/MAPK1/MAPK8/GABARAPL1/EIF2S1/ATG5/BECN1	18
BP	GO:0031667	response to nutrient levels	27/151	474/18723	1.0856e-15	7.36723e-13	4.75431e-13	LAMP2/ULK1/GABARAPL2/NFE2L2/WIPI2/SREBF2/RPTOR/PRKAA1/CYBB/SRC/MAPK3/GCLC/MAP3K5/SIRT1/MTOR/ASNS/MAPK1/MAPK8/ACSL4/GABARAPL1/BNIP3/EIF2S1/ACSL3/PTEN/ATG5/HSF1/BECN1	27
BP	GO:0071496	cellular response to external stimulus	23/151	320/18723	1.23404e-15	7.36723e-13	4.75431e-13	LAMP2/ULK1/GABARAPL2/NFE2L2/WIPI2/SREBF2/RPTOR/PRKAA1/MAPK3/GCLC/MAP3K5/SIRT1/MTOR/ASNS/MAPK1/MAPK8/GABARAPL1/GOT1/BNIP3/EIF2S1/CBS/ATG5/BECN1	23
BP	GO:0042594	response to starvation	19/151	197/18723	2.06536e-15	1.05687e-12	6.82035e-13	LAMP2/ULK1/GABARAPL2/NFE2L2/WIPI2/SREBF2/RPTOR/PRKAA1/MAPK3/MAP3K5/SIRT1/MTOR/ASNS/MAPK1/MAPK8/GABARAPL1/EIF2S1/ATG5/BECN1	19
BP	GO:0031668	cellular response to extracellular stimulus	20/151	246/18723	9.84443e-15	4.14029e-12	2.67186e-12	LAMP2/ULK1/GABARAPL2/NFE2L2/WIPI2/SREBF2/RPTOR/PRKAA1/MAPK3/MAP3K5/SIRT1/MTOR/ASNS/MAPK1/MAPK8/GABARAPL1/EIF2S1/CBS/ATG5/BECN1	20
BP	GO:0031669	cellular response to nutrient levels	19/151	215/18723	1.04027e-14	4.14029e-12	2.67186e-12	LAMP2/ULK1/GABARAPL2/NFE2L2/WIPI2/SREBF2/RPTOR/PRKAA1/MAPK3/MAP3K5/SIRT1/MTOR/ASNS/MAPK1/MAPK8/GABARAPL1/EIF2S1/ATG5/BECN1	19
BP	GO:0000422	autophagy of mitochondrion	13/151	81/18723	8.47726e-14	2.7605e-11	1.78144e-11	PARK7/ULK1/GABARAPL2/ATG3/WIPI2/SREBF2/ATG13/HIF1A/GABARAPL1/BNIP3/ATG5/CISD2/BECN1	13
BP	GO:0061726	mitochondrion disassembly	13/151	81/18723	8.47726e-14	2.7605e-11	1.78144e-11	PARK7/ULK1/GABARAPL2/ATG3/WIPI2/SREBF2/ATG13/HIF1A/GABARAPL1/BNIP3/ATG5/CISD2/BECN1	13
BP	GO:0010506	regulation of autophagy	21/151	317/18723	1.17358e-13	3.50315e-11	2.26069e-11	PARK7/ULK1/TRIB3/HMGB1/ATM/SREBF2/RPTOR/PRKAA1/MAPK3/HIF1A/MTDH/STK11/SIRT1/MTOR/MAPK8/CISD1/TBK1/BNIP3/PIK3CA/CISD2/BECN1	21
BP	GO:0034614	cellular response to reactive oxygen species	15/151	155/18723	2.03008e-12	5.59365e-10	3.60976e-10	PARK7/NFE2L2/PRDX1/MYB/PRKAA1/SRC/MAPK3/MAP3K5/SIRT1/MAPK1/MAPK8/RIPK1/BNIP3/HSF1/BECN1	15
BP	GO:0016236	macroautophagy	19/151	291/18723	2.43236e-12	6.22337e-10	4.01614e-10	LAMP2/ULK1/GABARAPL2/ATG3/WIPI2/ATG13/SRC/MAPK3/HIF1A/SIRT1/MTOR/MAPK8/CHMP6/TBK1/GABARAPL1/BNIP3/PIK3CA/ATG5/BECN1	19
BP	GO:1903008	organelle disassembly	13/151	114/18723	7.79857e-12	1.8623e-09	1.2018e-09	PARK7/ULK1/GABARAPL2/ATG3/WIPI2/SREBF2/ATG13/HIF1A/GABARAPL1/BNIP3/ATG5/CISD2/BECN1	13
BP	GO:0070997	neuron death	20/151	361/18723	1.25585e-11	2.81154e-09	1.81438e-09	HRAS/PARK7/EGLN2/MYB/SLC7A11/GCLC/MAP3K5/HIF1A/RB1/SIRT1/MTOR/CHP1/ATF2/MAP3K11/TBK1/KRAS/BNIP3/EIF2S1/PIK3CA/HSF1	20
BP	GO:0000302	response to reactive oxygen species	16/151	222/18723	3.31219e-11	6.5656e-09	4.23699e-09	PARK7/NFE2L2/PRDX1/MYB/PRKAA1/SRC/MAPK3/MAP3K5/HIF1A/SIRT1/MAPK1/MAPK8/RIPK1/BNIP3/HSF1/BECN1	16
BP	GO:0031331	positive regulation of cellular catabolic process	21/151	427/18723	3.47711e-11	6.5656e-09	4.23699e-09	PARK7/ULK1/HERPUD1/TRIB3/NFE2L2/HMGB1/PHKG2/PRKAA1/MAPK3/GCLC/HIF1A/MTDH/STK11/SIRT1/SMAD7/TBK1/BNIP3/AURKA/PTEN/HSF1/BECN1	21
BP	GO:0007568	aging	19/151	339/18723	3.48259e-11	6.5656e-09	4.23699e-09	HRAS/ALOX12/NFE2L2/ATM/SIRT3/LONP1/MAPK3/GCLC/MAP3K5/SIRT1/MTOR/MAPK1/MAPK8/PML/KRAS/EIF2S1/PTEN/CISD2/BECN1	19
BP	GO:0001666	response to hypoxia	18/151	307/18723	5.67105e-11	1.01568e-08	6.55454e-09	EGLN2/NFE2L2/LONP1/MYB/PRKAA1/CYBB/SRC/BACH1/HIF1A/SIRT1/MTOR/PML/SLC2A8/EPAS1/BNIP3/PTEN/HSF1/BECN1	18
BP	GO:0009896	positive regulation of catabolic process	22/151	492/18723	7.15303e-11	1.2201e-08	7.87371e-09	PARK7/EGLN2/ULK1/HERPUD1/TRIB3/NFE2L2/HMGB1/PHKG2/PRKAA1/MAPK3/GCLC/HIF1A/MTDH/STK11/SIRT1/SMAD7/TBK1/BNIP3/AURKA/PTEN/HSF1/BECN1	22
BP	GO:0018105	peptidyl-serine phosphorylation	18/151	315/18723	8.64541e-11	1.40763e-08	9.08388e-09	PARK7/ULK1/ATM/RPTOR/PRKAA1/SRC/MAPK3/TGFBR1/MTOR/MAPK1/MAPK8/SMAD7/TBK1/RIPK1/TFRC/PIK3CA/AURKA/PTEN	18
BP	GO:1901214	regulation of neuron death	18/151	319/18723	1.0625e-10	1.65472e-08	1.06785e-08	HRAS/PARK7/EGLN2/MYB/SLC7A11/GCLC/MAP3K5/HIF1A/SIRT1/MTOR/CHP1/ATF2/MAP3K11/TBK1/KRAS/EIF2S1/PIK3CA/HSF1	18
BP	GO:0036293	response to decreased oxygen levels	18/151	322/18723	1.23774e-10	1.84733e-08	1.19214e-08	EGLN2/NFE2L2/LONP1/MYB/PRKAA1/CYBB/SRC/BACH1/HIF1A/SIRT1/MTOR/PML/SLC2A8/EPAS1/BNIP3/PTEN/HSF1/BECN1	18
BP	GO:0018209	peptidyl-serine modification	18/151	338/18723	2.71925e-10	3.89614e-08	2.5143e-08	PARK7/ULK1/ATM/RPTOR/PRKAA1/SRC/MAPK3/TGFBR1/MTOR/MAPK1/MAPK8/SMAD7/TBK1/RIPK1/TFRC/PIK3CA/AURKA/PTEN	18
BP	GO:0010508	positive regulation of autophagy	12/151	124/18723	3.57403e-10	4.92392e-08	3.17756e-08	PARK7/ULK1/HMGB1/PRKAA1/MAPK3/HIF1A/MTDH/STK11/SIRT1/TBK1/BNIP3/BECN1	12
BP	GO:0070301	cellular response to hydrogen peroxide	11/151	98/18723	3.99281e-10	5.29713e-08	3.4184e-08	PARK7/NFE2L2/MYB/PRKAA1/SRC/MAP3K5/SIRT1/RIPK1/BNIP3/HSF1/BECN1	11
BP	GO:0070482	response to oxygen levels	18/151	347/18723	4.15418e-10	5.31438e-08	3.42954e-08	EGLN2/NFE2L2/LONP1/MYB/PRKAA1/CYBB/SRC/BACH1/HIF1A/SIRT1/MTOR/PML/SLC2A8/EPAS1/BNIP3/PTEN/HSF1/BECN1	18
BP	GO:0097193	intrinsic apoptotic signaling pathway	16/151	288/18723	1.54307e-09	1.90595e-07	1.22997e-07	HRAS/PARK7/HERPUD1/TRIB3/NFE2L2/ATM/SRC/MAP3K5/HIF1A/STK11/SIRT1/PML/HIC1/BNIP3/VDAC2/BECN1	16
BP	GO:0022411	cellular component disassembly	19/151	443/18723	3.12953e-09	3.73666e-07	2.41139e-07	PARK7/LAMP2/ULK1/GABARAPL2/ATG3/WIPI2/SREBF2/CHMP5/ATG13/TGFBR1/HIF1A/GABARAPL1/STMN1/BNIP3/PIK3CA/ATG5/CISD2/HSF1/BECN1	19
BP	GO:0071456	cellular response to hypoxia	12/151	151/18723	3.49056e-09	4.03329e-07	2.60281e-07	EGLN2/NFE2L2/PRKAA1/CYBB/SRC/BACH1/HIF1A/SIRT1/MTOR/EPAS1/BNIP3/PTEN	12
BP	GO:0036294	cellular response to decreased oxygen levels	12/151	161/18723	7.23737e-09	8.10133e-07	5.22804e-07	EGLN2/NFE2L2/PRKAA1/CYBB/SRC/BACH1/HIF1A/SIRT1/MTOR/EPAS1/BNIP3/PTEN	12
BP	GO:0043467	regulation of generation of precursor metabolites and energy	11/151	130/18723	8.30973e-09	9.01984e-07	5.82079e-07	PARK7/HMGB1/PHKG2/PRKAA1/HIF1A/SLC2A6/MTOR/CISD1/BNIP3/ISCU/PIK3CA	11
BP	GO:0010038	response to metal ion	17/151	373/18723	9.1553e-09	9.64538e-07	6.22447e-07	PARK7/NFE2L2/MT1G/LONP1/PRKAA1/CYBB/MAPK3/GCLC/HIF1A/MAPK1/MAPK8/GOT1/BNIP3/EIF2S1/PTEN/HSF1/BECN1	17
BP	GO:0071214	cellular response to abiotic stimulus	16/151	331/18723	1.12595e-08	1.12032e-06	7.2298e-07	HRAS/ATM/MAPK3/OXSR1/GCLC/STK11/SIRT1/CHP1/MAPK8/GOT1/BNIP3/AQP5/EIF2S1/PIK3CA/PTEN/HSF1	16
BP	GO:0104004	cellular response to environmental stimulus	16/151	331/18723	1.12595e-08	1.12032e-06	7.2298e-07	HRAS/ATM/MAPK3/OXSR1/GCLC/STK11/SIRT1/CHP1/MAPK8/GOT1/BNIP3/AQP5/EIF2S1/PIK3CA/PTEN/HSF1	16
BP	GO:0071453	cellular response to oxygen levels	12/151	177/18723	2.10069e-08	2.0337e-06	1.31241e-06	EGLN2/NFE2L2/PRKAA1/CYBB/SRC/BACH1/HIF1A/SIRT1/MTOR/EPAS1/BNIP3/PTEN	12
BP	GO:0051222	positive regulation of protein transport	15/151	303/18723	2.41848e-08	2.27974e-06	1.47119e-06	HRAS/SIRT3/SREBF2/PRKAA1/ATG13/SRC/YWHAE/HIF1A/BAP1/CHP1/MAPK1/MAPK8/ACSL4/PLA2G6/ACSL3	15
BP	GO:0042542	response to hydrogen peroxide	11/151	146/18723	2.80226e-08	2.57377e-06	1.66094e-06	PARK7/NFE2L2/MYB/PRKAA1/SRC/MAP3K5/SIRT1/RIPK1/BNIP3/HSF1/BECN1	11
BP	GO:0006605	protein targeting	15/151	314/18723	3.87643e-08	3.47135e-06	2.24017e-06	HRAS/LAMP2/HERPUD1/ATG3/SREBF2/PEX12/NCOA4/PRKAA1/ATG13/PEX2/TIMM9/BAP1/CHP1/PEX3/PEX6	15
BP	GO:0016053	organic acid biosynthetic process	15/151	316/18723	4.2147e-08	3.68221e-06	2.37625e-06	ALOX12/PARK7/OSBPL9/TRIB3/PRKAA1/PSAT1/SCP2/ELOVL5/SIRT1/ASNS/BCAT2/GOT1/CBS/CDO1/ACSL3	15
BP	GO:0015980	energy derivation by oxidation of organic compounds	15/151	318/18723	4.57961e-08	3.90576e-06	2.52051e-06	PARK7/HMGB1/PHKG2/AIFM2/SIRT3/IDH1/HIF1A/MTOR/CISD1/IREB2/FH/CS/BNIP3/ISCU/PIK3CA	15
BP	GO:1904951	positive regulation of establishment of protein localization	15/151	319/18723	4.77263e-08	3.97572e-06	2.56566e-06	HRAS/SIRT3/SREBF2/PRKAA1/ATG13/SRC/YWHAE/HIF1A/BAP1/CHP1/MAPK1/MAPK8/ACSL4/PLA2G6/ACSL3	15
BP	GO:0072593	reactive oxygen species metabolic process	13/151	239/18723	7.27805e-08	5.80579e-06	3.74666e-06	ALOX12/PARK7/NFE2L2/DRD5/PRDX1/SIRT3/CYBB/HIF1A/RIPK1/BNIP3/DUOX2/ATG5/BECN1	13
BP	GO:0046686	response to cadmium ion	8/151	68/18723	7.2937e-08	5.80579e-06	3.74666e-06	MT1G/CYBB/MAPK3/GCLC/MAPK1/MAPK8/GOT1/HSF1	8
BP	GO:0034198	cellular response to amino acid starvation	7/151	46/18723	7.93762e-08	6.18099e-06	3.98879e-06	MAPK3/MAP3K5/MTOR/MAPK1/MAPK8/EIF2S1/BECN1	7
BP	GO:1903320	regulation of protein modification by small protein conjugation or removal	13/151	242/18723	8.41952e-08	6.41675e-06	4.14093e-06	PARK7/HERPUD1/TRIB3/ARRDC3/GCLC/TGFBR1/HIF1A/MTOR/CHP1/SMAD7/EPAS1/PTEN/ATG5	13
BP	GO:0006091	generation of precursor metabolites and energy	18/151	490/18723	8.89151e-08	6.63529e-06	4.28197e-06	PARK7/HMGB1/PHKG2/AIFM2/SIRT3/PRKAA1/CYBB/IDH1/HIF1A/SLC2A6/MTOR/CISD1/IREB2/FH/CS/BNIP3/ISCU/PIK3CA	18
BP	GO:0032386	regulation of intracellular transport	15/151	337/18723	9.78203e-08	7.15087e-06	4.61468e-06	HRAS/PARK7/SREBF2/PRKAA1/ATG13/SCP2/SRC/YWHAE/MAPK3/STK11/BAP1/CHP1/USP7/MAPK1/MAPK8	15
BP	GO:1990928	response to amino acid starvation	7/151	49/18723	1.2484e-07	8.94354e-06	5.77155e-06	MAPK3/MAP3K5/MTOR/MAPK1/MAPK8/EIF2S1/BECN1	7
BP	GO:0044804	autophagy of nucleus	5/151	16/18723	1.29819e-07	9.05084e-06	5.8408e-06	ULK1/ATG3/WIPI2/ATG13/ATG5	5
BP	GO:0043281	regulation of cysteine-type endopeptidase activity involved in apoptotic process	12/151	209/18723	1.31391e-07	9.05084e-06	5.8408e-06	ALOX12/MTCH1/PARK7/HERPUD1/HMGB1/SRC/MAP3K5/SIRT1/PML/NR4A1/HSF1/DNAJB6	12
BP	GO:0031647	regulation of protein stability	14/151	298/18723	1.38273e-07	9.34515e-06	6.03072e-06	PARK7/LAMP2/PEX2/NF2/SRC/SIRT1/CHP1/USP7/MAPK1/SMAD7/KRAS/AURKA/PTEN/PEX6	14
BP	GO:1900034	regulation of cellular response to heat	5/151	17/18723	1.82717e-07	1.21203e-05	7.82159e-06	ATM/SIRT1/MTOR/HSF1/DNAJB6	5
BP	GO:0016570	histone modification	17/151	463/18723	2.09417e-07	1.36387e-05	8.80152e-06	PARK7/ATM/SIRT3/MYB/PRKAA1/BRPF1/SETD1B/MAPK3/BRD4/SIRT1/BAP1/USP7/ATF2/MAPK8/JDP2/AURKA/ATG5	17
BP	GO:0016241	regulation of macroautophagy	10/151	141/18723	2.16111e-07	1.38234e-05	8.92068e-06	ULK1/MAPK3/HIF1A/SIRT1/MTOR/MAPK8/TBK1/BNIP3/PIK3CA/BECN1	10
BP	GO:0007033	vacuole organization	11/151	180/18723	2.38984e-07	1.50183e-05	9.69176e-06	ULK1/GABARAPL2/ATG3/WIPI2/CHMP5/ATG13/MTOR/ATF2/GABARAPL1/ATG5/BECN1	11
BP	GO:0046394	carboxylic acid biosynthetic process	14/151	314/18723	2.61713e-07	1.6163e-05	1.04305e-05	ALOX12/PARK7/OSBPL9/TRIB3/PRKAA1/PSAT1/SCP2/ELOVL5/SIRT1/ASNS/BCAT2/GOT1/CBS/ACSL3	14
BP	GO:0072594	establishment of protein localization to organelle	16/151	422/18723	3.18146e-07	1.91662e-05	1.23686e-05	LAMP2/HERPUD1/SREBF2/PEX12/NCOA4/PRKAA1/ATG13/PEX2/TIMM9/BAP1/CHP1/MAPK1/MAPK8/PML/PEX3/PEX6	16
BP	GO:0046777	protein autophosphorylation	12/151	227/18723	3.21042e-07	1.91662e-05	1.23686e-05	ULK1/ATM/SRC/MAPK3/OXSR1/STK11/MTOR/CHP1/MAP3K11/RIPK1/EIF2S1/AURKA	12
BP	GO:0045862	positive regulation of proteolysis	15/151	372/18723	3.48812e-07	2.04827e-05	1.32182e-05	ALOX12/MTCH1/HERPUD1/TRIB3/NFE2L2/HMGB1/SRC/GCLC/MAP3K5/SIRT1/SMAD7/PML/AURKA/PTEN/HSF1	15
BP	GO:0045333	cellular respiration	12/151	230/18723	3.69588e-07	2.13527e-05	1.37796e-05	PARK7/AIFM2/SIRT3/IDH1/HIF1A/CISD1/IREB2/FH/CS/BNIP3/ISCU/PIK3CA	12
BP	GO:1903829	positive regulation of cellular protein localization	13/151	276/18723	3.83354e-07	2.17964e-05	1.40659e-05	HRAS/PARK7/SREBF2/PRKAA1/ATG13/SRC/STK11/BAP1/CHP1/MAPK1/MAPK8/TFRC/ACSL3	13
BP	GO:0018107	peptidyl-threonine phosphorylation	9/151	116/18723	4.15759e-07	2.32695e-05	1.50165e-05	ULK1/RPTOR/OXSR1/TGFBR1/MTOR/MAPK1/MAPK8/SMAD7/TBK1	9
BP	GO:2000116	regulation of cysteine-type endopeptidase activity	12/151	235/18723	4.65144e-07	2.5633e-05	1.65418e-05	ALOX12/MTCH1/PARK7/HERPUD1/HMGB1/SRC/MAP3K5/SIRT1/PML/NR4A1/HSF1/DNAJB6	12
BP	GO:0050678	regulation of epithelial cell proliferation	15/151	381/18723	4.7248e-07	2.56428e-05	1.65481e-05	HRAS/HMGB1/RPTOR/PEX2/FZD7/TGFBR1/HIF1A/RB1/STK11/SIRT1/NRAS/MTOR/ATF2/NR4A1/PTEN	15
BP	GO:0048732	gland development	16/151	436/18723	4.91649e-07	2.62849e-05	1.69625e-05	HRAS/SRC/MAPK3/TGFBR1/HIF1A/STK11/CEBPG/ASNS/MAPK1/ATF2/PML/KRAS/CDO1/PIK3CA/AURKA/PTEN	16
BP	GO:0050673	epithelial cell proliferation	16/151	437/18723	5.06836e-07	2.66983e-05	1.72293e-05	HRAS/HMGB1/RPTOR/PEX2/FZD7/TGFBR1/HIF1A/RB1/STK11/SIRT1/NRAS/MTOR/MAPK1/ATF2/NR4A1/PTEN	16
BP	GO:0051090	regulation of DNA-binding transcription factor activity	16/151	440/18723	5.5498e-07	2.85092e-05	1.83979e-05	PARK7/MAPK3/MTDH/RB1/SIRT1/CHP1/CEBPG/USP7/ATF2/MAPK8/SMAD7/RIPK1/KRAS/TFRC/PTEN/HSF1	16
BP	GO:0045860	positive regulation of protein kinase activity	15/151	386/18723	5.57131e-07	2.85092e-05	1.83979e-05	HRAS/PARK7/HMGB1/RPTOR/SRC/MAP3K5/VLDLR/STK11/SIRT1/MTOR/DRD4/MMD/MAP3K11/KRAS/PIK3CA	15
BP	GO:0071248	cellular response to metal ion	11/151	197/18723	5.89687e-07	2.97501e-05	1.91987e-05	NFE2L2/MT1G/PRKAA1/CYBB/MAPK3/MAPK1/MAPK8/BNIP3/EIF2S1/HSF1/BECN1	11
BP	GO:0006631	fatty acid metabolic process	15/151	390/18723	6.3445e-07	3.15639e-05	2.03692e-05	DECR1/ALOX12/TRIB3/ALDH3A2/PRKAA1/PEX2/SCP2/MAPK3/ELOVL5/SIRT1/AKR1C2/MTOR/ACSL4/ACADSB/ACSL3	15
BP	GO:0051054	positive regulation of DNA metabolic process	11/151	201/18723	7.1979e-07	3.5319e-05	2.27925e-05	HMGB1/ATM/SRC/MAPK3/SIRT1/CEBPG/USP7/MAPK1/PML/TFRC/HSF1	11
BP	GO:0016239	positive regulation of macroautophagy	7/151	63/18723	7.31732e-07	3.54198e-05	2.28575e-05	ULK1/MAPK3/HIF1A/SIRT1/TBK1/BNIP3/BECN1	7
BP	GO:0032388	positive regulation of intracellular transport	11/151	202/18723	7.56027e-07	3.54684e-05	2.28889e-05	HRAS/SREBF2/PRKAA1/ATG13/SCP2/YWHAE/STK11/BAP1/CHP1/MAPK1/MAPK8	11
BP	GO:0051402	neuron apoptotic process	12/151	246/18723	7.56366e-07	3.54684e-05	2.28889e-05	HRAS/PARK7/EGLN2/MYB/GCLC/HIF1A/RB1/ATF2/MAP3K11/KRAS/BNIP3/PIK3CA	12
BP	GO:0071276	cellular response to cadmium ion	6/151	40/18723	7.62442e-07	3.54684e-05	2.28889e-05	MT1G/CYBB/MAPK3/MAPK1/MAPK8/HSF1	6
BP	GO:0018210	peptidyl-threonine modification	9/151	125/18723	7.84132e-07	3.60098e-05	2.32382e-05	ULK1/RPTOR/OXSR1/TGFBR1/MTOR/MAPK1/MAPK8/SMAD7/TBK1	9
BP	GO:0051409	response to nitrosative stress	4/151	10/18723	8.22167e-07	3.72785e-05	2.4057e-05	PARK7/ATM/GCLC/ATG5	4
BP	GO:2000058	regulation of ubiquitin-dependent protein catabolic process	10/151	164/18723	8.76374e-07	3.92397e-05	2.53226e-05	PARK7/HERPUD1/TRIB3/NFE2L2/GCLC/USP7/SMAD7/PML/AURKA/PTEN	10
BP	GO:0036473	cell death in response to oxidative stress	8/151	95/18723	9.98329e-07	4.41483e-05	2.84903e-05	PARK7/NFE2L2/SLC7A11/MAP3K5/HIF1A/SIRT1/PML/RIPK1	8
BP	GO:0031396	regulation of protein ubiquitination	11/151	210/18723	1.10881e-06	4.84363e-05	3.12575e-05	PARK7/HERPUD1/TRIB3/ARRDC3/GCLC/TGFBR1/MTOR/CHP1/SMAD7/PTEN/ATG5	11
BP	GO:2001233	regulation of apoptotic signaling pathway	14/151	356/18723	1.1768e-06	5.07866e-05	3.27742e-05	PARK7/HERPUD1/NFE2L2/SRC/GCLC/TGFBR1/HIF1A/RB1/SIRT1/PML/RIPK1/VDAC2/PTEN/BECN1	14
BP	GO:0061912	selective autophagy	7/151	68/18723	1.23972e-06	5.22691e-05	3.37309e-05	ULK1/WIPI2/ATG13/MAPK3/TBK1/ATG5/BECN1	7
BP	GO:0007569	cell aging	9/151	132/18723	1.24033e-06	5.22691e-05	3.37309e-05	HRAS/ATM/MAP3K5/SIRT1/MTOR/MAPK8/PML/KRAS/PTEN	9
BP	GO:0046890	regulation of lipid biosynthetic process	10/151	171/18723	1.28361e-06	5.34639e-05	3.4502e-05	TRIB3/SIRT3/PRKAA1/IDH1/ELOVL5/SIRT1/MTOR/CHP1/PLA2G6/ACSL3	10
BP	GO:1901653	cellular response to peptide	14/151	359/18723	1.29926e-06	5.34939e-05	3.45213e-05	TRIB3/NFE2L2/CHMP5/PRKAA1/SRC/GCLC/SIRT1/ABCC1/SLC2A8/GOT1/NR4A1/PIK3CA/PTEN/HSF1	14
BP	GO:0043434	response to peptide hormone	15/151	414/18723	1.33842e-06	5.44798e-05	3.51576e-05	TRIB3/NFE2L2/PRKAA1/CYBB/SRC/GCLC/SIRT1/MTOR/SLC2A8/GOT1/NR4A1/CDO1/PIK3CA/PTEN/HSF1	15
BP	GO:0000045	autophagosome assembly	8/151	99/18723	1.36844e-06	5.45434e-05	3.51986e-05	ULK1/GABARAPL2/ATG3/WIPI2/ATG13/GABARAPL1/ATG5/BECN1	8
BP	GO:0034605	cellular response to heat	7/151	69/18723	1.37044e-06	5.45434e-05	3.51986e-05	ATM/YWHAE/SIRT1/MTOR/EIF2S1/HSF1/DNAJB6	7
BP	GO:0001101	response to acid chemical	9/151	135/18723	1.49702e-06	5.89267e-05	3.80273e-05	RPTOR/CYBB/GCLC/MTOR/ASNS/ATF2/CDO1/PIK3CA/HSF1	9
BP	GO:0008631	intrinsic apoptotic signaling pathway in response to oxidative stress	6/151	45/18723	1.56508e-06	6.0936e-05	3.9324e-05	PARK7/NFE2L2/MAP3K5/HIF1A/SIRT1/PML	6
BP	GO:0042060	wound healing	15/151	422/18723	1.69621e-06	6.53313e-05	4.21604e-05	HRAS/ALOX12/NFE2L2/HMGB1/DRD5/SLC7A11/SRC/MAP3K5/FZD7/TGFBR1/HIF1A/MTOR/PIK3CA/PTEN/DUOX2	15
BP	GO:1903050	regulation of proteolysis involved in cellular protein catabolic process	11/151	221/18723	1.82713e-06	6.96253e-05	4.49314e-05	PARK7/HERPUD1/GABARAPL2/TRIB3/NFE2L2/GCLC/USP7/SMAD7/PML/AURKA/PTEN	11
BP	GO:1905037	autophagosome organization	8/151	103/18723	1.84957e-06	6.97386e-05	4.50046e-05	ULK1/GABARAPL2/ATG3/WIPI2/ATG13/GABARAPL1/ATG5/BECN1	8
BP	GO:0006534	cysteine metabolic process	4/151	12/18723	1.91373e-06	7.06697e-05	4.56054e-05	SLC7A11/GCLC/CBS/CDO1	4
BP	GO:0072584	caveolin-mediated endocytosis	4/151	12/18723	1.91373e-06	7.06697e-05	4.56054e-05	SRC/MAPK3/PROM2/MAPK1	4
BP	GO:2001234	negative regulation of apoptotic signaling pathway	11/151	224/18723	2.08315e-06	7.61412e-05	4.91364e-05	PARK7/HERPUD1/NFE2L2/SRC/GCLC/TGFBR1/HIF1A/RB1/SIRT1/RIPK1/VDAC2	11
BP	GO:0071241	cellular response to inorganic substance	11/151	226/18723	2.27085e-06	8.21634e-05	5.30227e-05	NFE2L2/MT1G/PRKAA1/CYBB/MAPK3/MAPK1/MAPK8/BNIP3/EIF2S1/HSF1/BECN1	11
BP	GO:0008637	apoptotic mitochondrial changes	8/151	107/18723	2.46768e-06	8.83924e-05	5.70425e-05	ATG3/AIFM2/GCLC/ATF2/MAPK8/PLA2G6/BNIP3/VDAC2	8
BP	GO:0010821	regulation of mitochondrion organization	9/151	144/18723	2.5606e-06	9.01222e-05	5.81587e-05	PARK7/SREBF2/GCLC/HIF1A/MAPK8/PLA2G6/BNIP3/TFRC/AURKA	9
BP	GO:0030099	myeloid cell differentiation	14/151	381/18723	2.60612e-06	9.01222e-05	5.81587e-05	MT1G/HMGB1/SRC/HIF1A/RB1/SIRT1/MTOR/CEBPG/PML/IREB2/RIPK1/EPAS1/TFRC/HSF1	14
BP	GO:0051896	regulation of protein kinase B signaling	10/151	185/18723	2.61499e-06	9.01222e-05	5.81587e-05	PARK7/SRC/TGFBR1/MTDH/STK11/SIRT1/AKR1C2/MTOR/PIK3CA/PTEN	10
BP	GO:0043457	regulation of cellular respiration	6/151	49/18723	2.61661e-06	9.01222e-05	5.81587e-05	PARK7/HIF1A/CISD1/BNIP3/ISCU/PIK3CA	6
BP	GO:0006995	cellular response to nitrogen starvation	4/151	13/18723	2.74693e-06	9.28257e-05	5.99034e-05	GABARAPL2/GABARAPL1/ATG5/BECN1	4
BP	GO:0043562	cellular response to nitrogen levels	4/151	13/18723	2.74693e-06	9.28257e-05	5.99034e-05	GABARAPL2/GABARAPL1/ATG5/BECN1	4
BP	GO:0009408	response to heat	8/151	110/18723	3.03928e-06	0.000101745	6.56591e-05	ATM/YWHAE/GCLC/SIRT1/MTOR/EIF2S1/HSF1/DNAJB6	8
BP	GO:0062012	regulation of small molecule metabolic process	13/151	334/18723	3.22731e-06	0.000106908	6.89908e-05	PARK7/TRIB3/HMGB1/PHKG2/PRKAA1/SLC7A11/SRC/HIF1A/ELOVL5/SLC2A6/SIRT1/MTOR/USP7	13
BP	GO:0001938	positive regulation of endothelial cell proliferation	8/151	111/18723	3.25319e-06	0.000106908	6.89908e-05	HMGB1/RPTOR/TGFBR1/HIF1A/SIRT1/NRAS/MTOR/NR4A1	8
BP	GO:2000378	negative regulation of reactive oxygen species metabolic process	6/151	52/18723	3.73436e-06	0.000121604	7.84752e-05	PARK7/SIRT3/HIF1A/BNIP3/ATG5/BECN1	6
BP	GO:0006790	sulfur compound metabolic process	13/151	339/18723	3.7958e-06	0.000122492	7.90478e-05	PARK7/NFE2L2/FAR1/SLC7A11/IDH1/GCLC/ELOVL5/ACSL4/NFS1/ISCU/CBS/CDO1/ACSL3	13
BP	GO:0051403	stress-activated MAPK cascade	11/151	239/18723	3.89486e-06	0.000124566	8.03864e-05	HRAS/HMGB1/PRDX1/MAPK3/MAP3K5/FZD7/MAPK1/ATF2/MAPK8/MAP3K11/RIPK1	11
BP	GO:1901605	alpha-amino acid metabolic process	10/151	195/18723	4.18729e-06	0.000131868	8.50983e-05	PARK7/PSAT1/SLC7A11/GCLC/ASNS/ACADSB/BCAT2/GOT1/CBS/CDO1	10
BP	GO:0071375	cellular response to peptide hormone stimulus	12/151	290/18723	4.19679e-06	0.000131868	8.50983e-05	TRIB3/NFE2L2/PRKAA1/SRC/GCLC/SIRT1/SLC2A8/GOT1/NR4A1/PIK3CA/PTEN/HSF1	12
BP	GO:0046889	positive regulation of lipid biosynthetic process	7/151	82/18723	4.42482e-06	0.000137824	8.89419e-05	SIRT3/PRKAA1/ELOVL5/MTOR/CHP1/PLA2G6/ACSL3	7
BP	GO:0010660	regulation of muscle cell apoptotic process	7/151	84/18723	5.20129e-06	0.000159559	0.000102969	ALOX12/NFE2L2/MAP3K5/SIRT1/BNIP3/PTEN/HSF1	7
BP	GO:0002262	myeloid cell homeostasis	9/151	157/18723	5.21173e-06	0.000159559	0.000102969	HMGB1/PRDX1/SLC7A11/HIF1A/RB1/BAP1/CEBPG/IREB2/EPAS1	9
BP	GO:0031098	stress-activated protein kinase signaling cascade	11/151	247/18723	5.33624e-06	0.000161987	0.000104535	HRAS/HMGB1/PRDX1/MAPK3/MAP3K5/FZD7/MAPK1/ATF2/MAPK8/MAP3K11/RIPK1	11
BP	GO:0001819	positive regulation of cytokine production	15/151	467/18723	5.82808e-06	0.000173968	0.000112267	HRAS/IL33/PARK7/HMGB1/MYB/CYBB/SRC/HIF1A/SIRT1/CEBPG/ATF2/PANX1/TBK1/RIPK1/SLC7A5	15
BP	GO:0033674	positive regulation of kinase activity	15/151	467/18723	5.82808e-06	0.000173968	0.000112267	HRAS/PARK7/HMGB1/RPTOR/SRC/MAP3K5/VLDLR/STK11/SIRT1/MTOR/DRD4/MMD/MAP3K11/KRAS/PIK3CA	15
BP	GO:0090316	positive regulation of intracellular protein transport	9/151	160/18723	6.0815e-06	0.000180032	0.000116181	HRAS/SREBF2/PRKAA1/ATG13/YWHAE/BAP1/CHP1/MAPK1/MAPK8	9
BP	GO:0050679	positive regulation of epithelial cell proliferation	10/151	207/18723	7.10516e-06	0.000208612	0.000134624	HRAS/HMGB1/RPTOR/FZD7/TGFBR1/HIF1A/SIRT1/NRAS/MTOR/NR4A1	10
BP	GO:1903362	regulation of cellular protein catabolic process	11/151	255/18723	7.22364e-06	0.000210366	0.000135756	PARK7/HERPUD1/GABARAPL2/TRIB3/NFE2L2/GCLC/USP7/SMAD7/PML/AURKA/PTEN	11
BP	GO:0010657	muscle cell apoptotic process	7/151	89/18723	7.651e-06	0.000219247	0.000141487	ALOX12/NFE2L2/MAP3K5/SIRT1/BNIP3/PTEN/HSF1	7
BP	GO:1900407	regulation of cellular response to oxidative stress	7/151	89/18723	7.651e-06	0.000219247	0.000141487	PARK7/NFE2L2/AIFM2/SLC7A11/HIF1A/SIRT1/RIPK1	7
BP	GO:0051098	regulation of binding	13/151	363/18723	7.95127e-06	0.000226043	0.000145873	PARK7/TRIB3/HMGB1/SRC/MAPK3/TGFBR1/RB1/CEBPG/MAPK8/STMN1/EIF2S1/AURKA/HSF1	13
BP	GO:0031929	TOR signaling	8/151	126/18723	8.35853e-06	0.000235263	0.000151823	ATM/RPTOR/PRKAA1/HIF1A/STK11/SIRT1/MTOR/PIK3CA	8
BP	GO:0043491	protein kinase B signaling	10/151	211/18723	8.40694e-06	0.000235263	0.000151823	PARK7/SRC/TGFBR1/MTDH/STK11/SIRT1/AKR1C2/MTOR/PIK3CA/PTEN	10
BP	GO:0045454	cell redox homeostasis	5/151	35/18723	8.52695e-06	0.000236772	0.000152796	TXNRD1/EGLN2/NFE2L2/PRDX1/GCLC	5
BP	GO:0043523	regulation of neuron apoptotic process	10/151	212/18723	8.76288e-06	0.000241451	0.000155816	HRAS/PARK7/EGLN2/MYB/GCLC/HIF1A/ATF2/MAP3K11/KRAS/PIK3CA	10
BP	GO:0048608	reproductive structure development	14/151	424/18723	8.87572e-06	0.000242693	0.000156618	TFAP2C/NCOA4/SRC/IDH1/MAPK3/TGFBR1/HIF1A/DAZAP1/STK11/SIRT1/MAPK1/EPAS1/PTEN/DNAJB6	14
BP	GO:0061458	reproductive system development	14/151	427/18723	9.61079e-06	0.000260802	0.000168304	TFAP2C/NCOA4/SRC/IDH1/MAPK3/TGFBR1/HIF1A/DAZAP1/STK11/SIRT1/MAPK1/EPAS1/PTEN/DNAJB6	14
BP	GO:0007031	peroxisome organization	5/151	36/18723	9.83818e-06	0.000262988	0.000169714	PEX12/PEX2/SCP2/PEX3/PEX6	5
BP	GO:1903749	positive regulation of establishment of protein localization to mitochondrion	5/151	36/18723	9.83818e-06	0.000262988	0.000169714	SREBF2/PRKAA1/ATG13/BAP1/MAPK8	5
BP	GO:0090398	cellular senescence	7/151	93/18723	1.02407e-05	0.000269721	0.00017406	HRAS/ATM/MAP3K5/SIRT1/MAPK8/PML/KRAS	7
BP	GO:1901796	regulation of signal transduction by p53 class mediator	7/151	93/18723	1.02407e-05	0.000269721	0.00017406	ATM/STK11/SIRT1/MTOR/USP7/HIC1/AURKA	7
BP	GO:0006625	protein targeting to peroxisome	4/151	18/18723	1.13923e-05	0.000293578	0.000189455	PEX12/PEX2/PEX3/PEX6	4
BP	GO:0072662	protein localization to peroxisome	4/151	18/18723	1.13923e-05	0.000293578	0.000189455	PEX12/PEX2/PEX3/PEX6	4
BP	GO:0072663	establishment of protein localization to peroxisome	4/151	18/18723	1.13923e-05	0.000293578	0.000189455	PEX12/PEX2/PEX3/PEX6	4
BP	GO:0051348	negative regulation of transferase activity	11/151	268/18723	1.15391e-05	0.000294353	0.000189956	PARK7/MLLT1/TRIB3/NF2/SRC/RB1/SIRT1/CHP1/SMAD7/CHMP6/PTEN	11
BP	GO:0070059	intrinsic apoptotic signaling pathway in response to endoplasmic reticulum stress	6/151	63/18723	1.15868e-05	0.000294353	0.000189956	PARK7/HERPUD1/TRIB3/MAP3K5/SIRT1/PML	6
BP	GO:1902110	positive regulation of mitochondrial membrane permeability involved in apoptotic process	5/151	38/18723	1.293e-05	0.000326164	0.000210484	GCLC/ATF2/MAPK8/BNIP3/VDAC2	5
BP	GO:0032434	regulation of proteasomal ubiquitin-dependent protein catabolic process	8/151	134/18723	1.31355e-05	0.000329032	0.000212335	PARK7/HERPUD1/TRIB3/NFE2L2/GCLC/USP7/SMAD7/AURKA	8
BP	GO:0048872	homeostasis of number of cells	11/151	272/18723	1.32543e-05	0.000329702	0.000212767	HMGB1/PRDX1/SLC7A11/HIF1A/RB1/BAP1/CEBPG/IREB2/FH/EPAS1/KRAS	11
BP	GO:0006109	regulation of carbohydrate metabolic process	9/151	178/18723	1.43751e-05	0.00034999	0.00022586	HMGB1/PHKG2/PRKAA1/SRC/HIF1A/SLC2A6/SIRT1/MTOR/USP7	9
BP	GO:0009266	response to temperature stimulus	9/151	178/18723	1.43751e-05	0.00034999	0.00022586	ATM/PRKAA1/YWHAE/GCLC/SIRT1/MTOR/EIF2S1/HSF1/DNAJB6	9
BP	GO:1902882	regulation of response to oxidative stress	7/151	98/18723	1.44608e-05	0.00034999	0.00022586	PARK7/NFE2L2/AIFM2/SLC7A11/HIF1A/SIRT1/RIPK1	7
BP	GO:2001243	negative regulation of intrinsic apoptotic signaling pathway	7/151	98/18723	1.44608e-05	0.00034999	0.00022586	PARK7/HERPUD1/NFE2L2/SRC/HIF1A/SIRT1/VDAC2	7
BP	GO:0019216	regulation of lipid metabolic process	12/151	331/18723	1.59242e-05	0.000382821	0.000247047	TRIB3/SIRT3/PRKAA1/SRC/IDH1/ELOVL5/SIRT1/MTOR/CHP1/PLA2G6/NR1D2/ACSL3	12
BP	GO:0009069	serine family amino acid metabolic process	5/151	40/18723	1.67317e-05	0.000396906	0.000256136	PSAT1/SLC7A11/GCLC/CBS/CDO1	5
BP	GO:1902686	mitochondrial outer membrane permeabilization involved in programmed cell death	5/151	40/18723	1.67317e-05	0.000396906	0.000256136	GCLC/ATF2/MAPK8/BNIP3/VDAC2	5
BP	GO:0033157	regulation of intracellular protein transport	10/151	229/18723	1.71441e-05	0.000404015	0.000260724	HRAS/PARK7/SREBF2/PRKAA1/ATG13/YWHAE/BAP1/CHP1/MAPK1/MAPK8	10
BP	GO:0042176	regulation of protein catabolic process	13/151	391/18723	1.7498e-05	0.000409005	0.000263944	PARK7/EGLN2/HERPUD1/GABARAPL2/TRIB3/NFE2L2/GCLC/USP7/SMAD7/PML/CHMP6/AURKA/PTEN	13
BP	GO:0015919	peroxisomal membrane transport	4/151	20/18723	1.78126e-05	0.000409005	0.000263944	PEX12/PEX2/PEX3/PEX6	4
BP	GO:0051900	regulation of mitochondrial depolarization	4/151	20/18723	1.78126e-05	0.000409005	0.000263944	ALOX12/SRC/GCLC/GOT1	4
BP	GO:1902176	negative regulation of oxidative stress-induced intrinsic apoptotic signaling pathway	4/151	20/18723	1.78126e-05	0.000409005	0.000263944	PARK7/NFE2L2/HIF1A/SIRT1	4
BP	GO:0009314	response to radiation	14/151	456/18723	2.00196e-05	0.000456752	0.000294757	HRAS/ATM/PRKAA1/SLC7A11/HIF1A/STK11/SIRT1/MTOR/ASNS/MAPK8/PML/KRAS/EIF2S1/HSF1	14
BP	GO:0062013	positive regulation of small molecule metabolic process	8/151	143/18723	2.10738e-05	0.000475043	0.000306561	PARK7/HMGB1/PHKG2/PRKAA1/SRC/HIF1A/ELOVL5/SIRT1	8
BP	GO:0061136	regulation of proteasomal protein catabolic process	9/151	187/18723	2.12872e-05	0.000475043	0.000306561	PARK7/HERPUD1/GABARAPL2/TRIB3/NFE2L2/GCLC/USP7/SMAD7/AURKA	9
BP	GO:0032006	regulation of TOR signaling	7/151	104/18723	2.13286e-05	0.000475043	0.000306561	ATM/RPTOR/PRKAA1/HIF1A/STK11/SIRT1/PIK3CA	7
BP	GO:0046688	response to copper ion	5/151	42/18723	2.13518e-05	0.000475043	0.000306561	PARK7/NFE2L2/MT1G/HSF1/BECN1	5
BP	GO:0033135	regulation of peptidyl-serine phosphorylation	8/151	144/18723	2.21628e-05	0.000490045	0.000316242	PARK7/RPTOR/PRKAA1/SMAD7/TBK1/TFRC/PIK3CA/PTEN	8
BP	GO:0009060	aerobic respiration	9/151	189/18723	2.31575e-05	0.000508896	0.000328407	PARK7/SIRT3/IDH1/HIF1A/IREB2/FH/CS/BNIP3/ISCU	9
BP	GO:0035794	positive regulation of mitochondrial membrane permeability	5/151	43/18723	2.4005e-05	0.000524304	0.00033835	GCLC/ATF2/MAPK8/BNIP3/VDAC2	5
BP	GO:2000060	positive regulation of ubiquitin-dependent protein catabolic process	7/151	107/18723	2.56589e-05	0.000557032	0.000359471	HERPUD1/TRIB3/NFE2L2/GCLC/SMAD7/AURKA/PTEN	7
BP	GO:0032872	regulation of stress-activated MAPK cascade	9/151	192/18723	2.62239e-05	0.000565868	0.000365173	HRAS/HMGB1/PRDX1/MAPK3/MAP3K5/FZD7/MAPK1/MAP3K11/RIPK1	9
BP	GO:0043574	peroxisomal transport	4/151	22/18723	2.6558e-05	0.000569644	0.00036761	PEX12/PEX2/PEX3/PEX6	4
BP	GO:0032007	negative regulation of TOR signaling	5/151	44/18723	2.69075e-05	0.000572343	0.000369352	ATM/PRKAA1/HIF1A/STK11/SIRT1	5
BP	GO:0044272	sulfur compound biosynthetic process	8/151	148/18723	2.70034e-05	0.000572343	0.000369352	NFE2L2/SLC7A11/GCLC/ELOVL5/ACSL4/CBS/CDO1/ACSL3	8
BP	GO:0045834	positive regulation of lipid metabolic process	8/151	149/18723	2.83429e-05	0.000597202	0.000385393	SIRT3/PRKAA1/SRC/ELOVL5/MTOR/CHP1/PLA2G6/ACSL3	8
BP	GO:0010822	positive regulation of mitochondrion organization	6/151	74/18723	2.93718e-05	0.000608148	0.000392457	PARK7/HIF1A/MAPK8/PLA2G6/BNIP3/AURKA	6
BP	GO:0051881	regulation of mitochondrial membrane potential	6/151	74/18723	2.93718e-05	0.000608148	0.000392457	ALOX12/PARK7/SRC/GCLC/GOT1/BNIP3	6
BP	GO:1903201	regulation of oxidative stress-induced cell death	6/151	74/18723	2.93718e-05	0.000608148	0.000392457	PARK7/NFE2L2/SLC7A11/HIF1A/SIRT1/RIPK1	6
BP	GO:0070302	regulation of stress-activated protein kinase signaling cascade	9/151	195/18723	2.96285e-05	0.000609938	0.000393612	HRAS/HMGB1/PRDX1/MAPK3/MAP3K5/FZD7/MAPK1/MAP3K11/RIPK1	9
BP	GO:0003254	regulation of membrane depolarization	5/151	45/18723	3.00753e-05	0.000612101	0.000395008	ALOX12/SRC/GCLC/SMAD7/GOT1	5
BP	GO:1902108	regulation of mitochondrial membrane permeability involved in apoptotic process	5/151	45/18723	3.00753e-05	0.000612101	0.000395008	GCLC/ATF2/MAPK8/BNIP3/VDAC2	5
BP	GO:0045913	positive regulation of carbohydrate metabolic process	6/151	75/18723	3.17153e-05	0.000639316	0.000412571	HMGB1/PHKG2/PRKAA1/SRC/HIF1A/SIRT1	6
BP	GO:0050765	negative regulation of phagocytosis	4/151	23/18723	3.19479e-05	0.000639316	0.000412571	ATG3/HMGB1/PTEN/ATG5	4
BP	GO:0051882	mitochondrial depolarization	4/151	23/18723	3.19479e-05	0.000639316	0.000412571	ALOX12/SRC/GCLC/GOT1	4
BP	GO:0031056	regulation of histone modification	8/151	152/18723	3.27e-05	0.00065073	0.000419937	PARK7/MYB/MAPK3/BRD4/SIRT1/MAPK8/JDP2/ATG5	8
BP	GO:0008652	cellular amino acid biosynthetic process	6/151	76/18723	3.42066e-05	0.000673232	0.000434458	PARK7/PSAT1/ASNS/BCAT2/GOT1/CBS	6
BP	GO:0014823	response to activity	6/151	76/18723	3.42066e-05	0.000673232	0.000434458	PRKAA1/GCLC/HIF1A/MTOR/PTEN/HSF1	6
BP	GO:0051052	regulation of DNA metabolic process	12/151	359/18723	3.53569e-05	0.000692068	0.000446614	HMGB1/ATM/SRC/MAPK3/SIRT1/CEBPG/USP7/MAPK1/PML/TFRC/PIK3CA/HSF1	12
BP	GO:0043618	regulation of transcription from RNA polymerase II promoter in response to stress	5/151	47/18723	3.72737e-05	0.000725621	0.000468266	NFE2L2/BACH1/HIF1A/EPAS1/HSF1	5
BP	GO:0090559	regulation of membrane permeability	6/151	78/18723	3.96606e-05	0.000767914	0.000495559	GCLC/MTOR/ATF2/MAPK8/BNIP3/VDAC2	6
BP	GO:0032869	cellular response to insulin stimulus	9/151	203/18723	4.0592e-05	0.000781724	0.000504472	TRIB3/PRKAA1/SRC/GCLC/SIRT1/SLC2A8/GOT1/PIK3CA/PTEN	9
BP	GO:2000377	regulation of reactive oxygen species metabolic process	8/151	157/18723	4.12032e-05	0.000787146	0.00050797	PARK7/NFE2L2/SIRT3/HIF1A/RIPK1/BNIP3/ATG5/BECN1	8
BP	GO:1905710	positive regulation of membrane permeability	5/151	48/18723	4.1339e-05	0.000787146	0.00050797	GCLC/ATF2/MAPK8/BNIP3/VDAC2	5
BP	GO:0006839	mitochondrial transport	10/151	254/18723	4.15328e-05	0.000787146	0.00050797	SREBF2/PRKAA1/ATG13/GCLC/TIMM9/BAP1/ATF2/MAPK8/BNIP3/VDAC2	10
BP	GO:0043200	response to amino acid	7/151	116/18723	4.31942e-05	0.000814324	0.000525509	RPTOR/CYBB/GCLC/MTOR/ASNS/CDO1/HSF1	7
BP	GO:0035336	long-chain fatty-acyl-CoA metabolic process	4/151	25/18723	4.50707e-05	0.000845253	0.000545469	FAR1/ELOVL5/ACSL4/ACSL3	4
BP	GO:0032204	regulation of telomere maintenance	6/151	80/18723	4.57906e-05	0.000849855	0.000548438	ATM/SRC/MAPK3/USP7/MAPK1/PML	6
BP	GO:0071229	cellular response to acid chemical	6/151	80/18723	4.57906e-05	0.000849855	0.000548438	RPTOR/CYBB/GCLC/MTOR/PIK3CA/HSF1	6
BP	GO:0002573	myeloid leukocyte differentiation	9/151	208/18723	4.90522e-05	0.000894004	0.000576929	MT1G/SRC/RB1/SIRT1/MTOR/IREB2/RIPK1/TFRC/HSF1	9
BP	GO:1901215	negative regulation of neuron death	9/151	208/18723	4.90522e-05	0.000894004	0.000576929	HRAS/PARK7/SLC7A11/GCLC/HIF1A/SIRT1/KRAS/PIK3CA/HSF1	9
BP	GO:1903533	regulation of protein targeting	6/151	81/18723	4.91279e-05	0.000894004	0.000576929	HRAS/SREBF2/PRKAA1/ATG13/BAP1/CHP1	6
BP	GO:0052548	regulation of endopeptidase activity	13/151	432/18723	4.91677e-05	0.000894004	0.000576929	ALOX12/MTCH1/PARK7/HERPUD1/PEBP1/HMGB1/SRC/MAP3K5/SIRT1/PML/NR4A1/HSF1/DNAJB6	13
BP	GO:0010665	regulation of cardiac muscle cell apoptotic process	5/151	50/18723	5.04933e-05	0.000904334	0.000583596	NFE2L2/MAP3K5/BNIP3/PTEN/HSF1	5
BP	GO:1901570	fatty acid derivative biosynthetic process	5/151	50/18723	5.04933e-05	0.000904334	0.000583596	ALOX12/FAR1/ELOVL5/ACSL4/ACSL3	5
BP	GO:1903747	regulation of establishment of protein localization to mitochondrion	5/151	50/18723	5.04933e-05	0.000904334	0.000583596	SREBF2/PRKAA1/ATG13/BAP1/MAPK8	5
BP	GO:0007623	circadian rhythm	9/151	210/18723	5.28301e-05	0.000938632	0.000605729	PRKAA1/SIRT1/MTOR/USP7/MAPK8/PML/DRD4/NR1D2/PTEN	9
BP	GO:1904353	regulation of telomere capping	4/151	26/18723	5.29324e-05	0.000938632	0.000605729	ATM/MAPK3/USP7/MAPK1	4
BP	GO:0051897	positive regulation of protein kinase B signaling	7/151	120/18723	5.36493e-05	0.000942045	0.000607932	PARK7/SRC/TGFBR1/MTDH/AKR1C2/MTOR/PIK3CA	7
BP	GO:0072331	signal transduction by p53 class mediator	8/151	163/18723	5.37706e-05	0.000942045	0.000607932	ATM/STK11/SIRT1/MTOR/USP7/PML/HIC1/AURKA	8
BP	GO:0009636	response to toxic substance	10/151	262/18723	5.39138e-05	0.000942045	0.000607932	TXNRD1/PARK7/NFE2L2/MT1G/PRDX1/SLC7A11/MAPK3/ASNS/MAPK1/DUOX2	10
BP	GO:0018205	peptidyl-lysine modification	12/151	376/18723	5.52691e-05	0.000961039	0.000620189	PARK7/SIRT3/MYB/PRKAA1/BRPF1/SETD1B/MAPK3/BRD4/SIRT1/ATF2/PML/ATG5	12
BP	GO:2001242	regulation of intrinsic apoptotic signaling pathway	8/151	164/18723	5.61469e-05	0.000964806	0.00062262	PARK7/HERPUD1/NFE2L2/SRC/HIF1A/SIRT1/VDAC2/BECN1	8
BP	GO:0031397	negative regulation of protein ubiquitination	6/151	83/18723	5.63862e-05	0.000964806	0.00062262	PARK7/GCLC/MTOR/CHP1/SMAD7/ATG5	6
BP	GO:0051899	membrane depolarization	6/151	83/18723	5.63862e-05	0.000964806	0.00062262	ALOX12/PARK7/SRC/GCLC/SMAD7/GOT1	6
BP	GO:0042752	regulation of circadian rhythm	7/151	121/18723	5.65632e-05	0.000964806	0.00062262	PRKAA1/MTOR/USP7/MAPK8/PML/DRD4/NR1D2	7
BP	GO:0006469	negative regulation of protein kinase activity	9/151	212/18723	5.68509e-05	0.000965117	0.000622821	PARK7/MLLT1/TRIB3/NF2/RB1/SIRT1/CHP1/CHMP6/PTEN	9
BP	GO:0032868	response to insulin	10/151	264/18723	5.74595e-05	0.000970849	0.00062652	TRIB3/PRKAA1/SRC/GCLC/SIRT1/MTOR/SLC2A8/GOT1/PIK3CA/PTEN	10
BP	GO:0009416	response to light stimulus	11/151	320/18723	5.87606e-05	0.000988171	0.000637698	PRKAA1/SLC7A11/HIF1A/STK11/SIRT1/MTOR/ASNS/MAPK8/PML/KRAS/EIF2S1	11
BP	GO:0072330	monocarboxylic acid biosynthetic process	9/151	214/18723	6.11267e-05	0.00101862	0.000657348	ALOX12/PARK7/OSBPL9/TRIB3/PRKAA1/SCP2/ELOVL5/SIRT1/ACSL3	9
BP	GO:0010662	regulation of striated muscle cell apoptotic process	5/151	52/18723	6.114e-05	0.00101862	0.000657348	NFE2L2/MAP3K5/BNIP3/PTEN/HSF1	5
BP	GO:0018904	ether metabolic process	4/151	27/18723	6.17495e-05	0.00102401	0.000660828	AGPS/ALOX12/FAR1/PLA2G6	4
BP	GO:0007254	JNK cascade	8/151	167/18723	6.38067e-05	0.00105325	0.000679697	HRAS/HMGB1/MAP3K5/FZD7/ATF2/MAPK8/MAP3K11/RIPK1	8
BP	GO:0055072	iron ion homeostasis	6/151	85/18723	6.44775e-05	0.00105944	0.000683692	NCOA4/HIF1A/IREB2/EPAS1/TFRC/ISCU	6
BP	GO:0043620	regulation of DNA-templated transcription in response to stress	5/151	53/18723	6.7073e-05	0.00108713	0.000701559	NFE2L2/BACH1/HIF1A/EPAS1/HSF1	5
BP	GO:0051438	regulation of ubiquitin-protein transferase activity	5/151	53/18723	6.7073e-05	0.00108713	0.000701559	PARK7/TRIB3/ARRDC3/SMAD7/PTEN	5
BP	GO:1903202	negative regulation of oxidative stress-induced cell death	5/151	53/18723	6.7073e-05	0.00108713	0.000701559	PARK7/NFE2L2/SLC7A11/HIF1A/SIRT1	5
BP	GO:0071280	cellular response to copper ion	4/151	28/18723	7.15908e-05	0.00114481	0.000738785	NFE2L2/MT1G/HSF1/BECN1	4
BP	GO:1903649	regulation of cytoplasmic transport	4/151	28/18723	7.15908e-05	0.00114481	0.000738785	SRC/MAPK3/USP7/MAPK1	4
BP	GO:1990776	response to angiotensin	4/151	28/18723	7.15908e-05	0.00114481	0.000738785	NFE2L2/CYBB/SRC/HSF1	4
BP	GO:2001235	positive regulation of apoptotic signaling pathway	7/151	126/18723	7.31442e-05	0.00116399	0.000751162	PARK7/TGFBR1/SIRT1/PML/RIPK1/PTEN/BECN1	7
BP	GO:0010659	cardiac muscle cell apoptotic process	5/151	54/18723	7.34401e-05	0.00116399	0.000751162	NFE2L2/MAP3K5/BNIP3/PTEN/HSF1	5
BP	GO:0043619	regulation of transcription from RNA polymerase II promoter in response to oxidative stress	3/151	11/18723	8.0918e-05	0.00127126	0.000820387	NFE2L2/HIF1A/EPAS1	3
BP	GO:0098792	xenophagy	3/151	11/18723	8.0918e-05	0.00127126	0.000820387	WIPI2/MAPK3/TBK1	3
BP	GO:0051099	positive regulation of binding	8/151	173/18723	8.1749e-05	0.00127871	0.000825193	PARK7/TRIB3/HMGB1/RB1/CEBPG/STMN1/EIF2S1/HSF1	8
BP	GO:1902175	regulation of oxidative stress-induced intrinsic apoptotic signaling pathway	4/151	29/18723	8.25265e-05	0.00128526	0.000829419	PARK7/NFE2L2/HIF1A/SIRT1	4
BP	GO:0046330	positive regulation of JNK cascade	6/151	89/18723	8.34357e-05	0.0012938	0.000834927	HRAS/HMGB1/MAP3K5/FZD7/MAP3K11/RIPK1	6
BP	GO:0043280	positive regulation of cysteine-type endopeptidase activity involved in apoptotic process	7/151	129/18723	8.48652e-05	0.00130845	0.000844383	ALOX12/MTCH1/HMGB1/MAP3K5/SIRT1/PML/HSF1	7
BP	GO:0007584	response to nutrient	8/151	174/18723	8.51112e-05	0.00130845	0.000844383	CYBB/GCLC/MTOR/ACSL4/ACSL3/PTEN/HSF1/BECN1	8
BP	GO:0010332	response to gamma radiation	5/151	56/18723	8.75631e-05	0.00132903	0.000857666	HRAS/ATM/PRKAA1/PML/HSF1	5
BP	GO:0010658	striated muscle cell apoptotic process	5/151	56/18723	8.75631e-05	0.00132903	0.000857666	NFE2L2/MAP3K5/BNIP3/PTEN/HSF1	5
BP	GO:0043470	regulation of carbohydrate catabolic process	5/151	56/18723	8.75631e-05	0.00132903	0.000857666	HMGB1/PHKG2/PRKAA1/HIF1A/SLC2A6	5
BP	GO:0032436	positive regulation of proteasomal ubiquitin-dependent protein catabolic process	6/151	90/18723	8.88068e-05	0.00134222	0.000866177	HERPUD1/TRIB3/NFE2L2/GCLC/SMAD7/AURKA	6
BP	GO:0006099	tricarboxylic acid cycle	4/151	30/18723	9.4628e-05	0.00141681	0.000914314	IDH1/IREB2/FH/CS	4
BP	GO:0052547	regulation of peptidase activity	13/151	461/18723	9.47895e-05	0.00141681	0.000914314	ALOX12/MTCH1/PARK7/HERPUD1/PEBP1/HMGB1/SRC/MAP3K5/SIRT1/PML/NR4A1/HSF1/DNAJB6	13
BP	GO:0006869	lipid transport	12/151	398/18723	9.49288e-05	0.00141681	0.000914314	OSBPL9/SREBF2/MYB/PRKAA1/SCP2/VLDLR/SIRT1/ABCC1/ACSL4/DRD4/PLA2G6/ACSL3	12
BP	GO:0048545	response to steroid hormone	11/151	339/18723	9.82371e-05	0.00146011	0.000942253	PARK7/EGLN2/HMGB1/NCOA4/CYBB/SRC/IDH1/SIRT1/GOT1/KRAS/CDO1	11
BP	GO:1903052	positive regulation of proteolysis involved in cellular protein catabolic process	7/151	133/18723	0.000102832	0.00152209	0.000982252	HERPUD1/TRIB3/NFE2L2/GCLC/SMAD7/AURKA/PTEN	7
BP	GO:0001936	regulation of endothelial cell proliferation	8/151	179/18723	0.000103692	0.0015285	0.000986389	HMGB1/RPTOR/TGFBR1/HIF1A/SIRT1/NRAS/MTOR/NR4A1	8
BP	GO:0006520	cellular amino acid metabolic process	10/151	284/18723	0.000105301	0.00154422	0.000996533	PARK7/PSAT1/SLC7A11/GCLC/ASNS/ACADSB/BCAT2/GOT1/CBS/CDO1	10
BP	GO:0001933	negative regulation of protein phosphorylation	11/151	342/18723	0.000106184	0.00154422	0.000996533	PARK7/MLLT1/TRIB3/NF2/RB1/SIRT1/MTOR/CHP1/SMAD7/CHMP6/PTEN	11
BP	GO:0061517	macrophage proliferation	3/151	12/18723	0.000107253	0.00154422	0.000996533	IL33/MAPK3/MAPK1	3
BP	GO:1903599	positive regulation of autophagy of mitochondrion	3/151	12/18723	0.000107253	0.00154422	0.000996533	PARK7/HIF1A/BNIP3	3
BP	GO:2000303	regulation of ceramide biosynthetic process	3/151	12/18723	0.000107253	0.00154422	0.000996533	SIRT3/PRKAA1/PLA2G6	3
BP	GO:0032147	activation of protein kinase activity	7/151	134/18723	0.000107776	0.00154422	0.000996533	PARK7/HMGB1/RPTOR/SRC/STK11/MTOR/PIK3CA	7
BP	GO:0061041	regulation of wound healing	7/151	134/18723	0.000107776	0.00154422	0.000996533	HRAS/ALOX12/NFE2L2/HMGB1/MTOR/PTEN/DUOX2	7
BP	GO:0090303	positive regulation of wound healing	5/151	59/18723	0.000112557	0.00160629	0.00103659	HRAS/NFE2L2/HMGB1/MTOR/DUOX2	5
BP	GO:0051051	negative regulation of transport	13/151	470/18723	0.000114928	0.00163363	0.00105423	PARK7/ATG3/HMGB1/SREBF2/YWHAE/OXSR1/PROM2/MTOR/CHP1/DRD4/ISCU/PTEN/ATG5	13
BP	GO:1900180	regulation of protein localization to nucleus	7/151	136/18723	0.000118245	0.00167412	0.00108036	PARK7/NF2/SRC/STK11/CHP1/MAPK1/TFRC	7
BP	GO:1903321	negative regulation of protein modification by small protein conjugation or removal	6/151	95/18723	0.000119939	0.00169142	0.00109153	PARK7/GCLC/MTOR/CHP1/SMAD7/ATG5	6
BP	GO:0097345	mitochondrial outer membrane permeabilization	4/151	32/18723	0.000122622	0.00171575	0.00110723	GCLC/MAPK8/BNIP3/VDAC2	4
BP	GO:1903955	positive regulation of protein targeting to mitochondrion	4/151	32/18723	0.000122622	0.00171575	0.00110723	SREBF2/PRKAA1/ATG13/BAP1	4
BP	GO:0034504	protein localization to nucleus	10/151	290/18723	0.000124987	0.00174204	0.0011242	PARK7/NF2/SRC/YWHAE/STK11/CHP1/MAPK1/PML/TFRC/DNAJB6	10
BP	GO:1901655	cellular response to ketone	6/151	96/18723	0.000127093	0.00176452	0.0011387	PARK7/NCOA4/PRKAA1/SRC/SIRT1/AKR1C2	6
BP	GO:0046395	carboxylic acid catabolic process	9/151	236/18723	0.000129024	0.00178441	0.00115154	DECR1/PEX2/SCP2/MTOR/ACADSB/BCAT2/GOT1/CBS/CDO1	9
BP	GO:0055076	transition metal ion homeostasis	7/151	138/18723	0.000129525	0.00178445	0.00115156	MT1G/NCOA4/HIF1A/IREB2/EPAS1/TFRC/ISCU	7
BP	GO:0033673	negative regulation of kinase activity	9/151	237/18723	0.000133207	0.00182118	0.00117526	PARK7/MLLT1/TRIB3/NF2/RB1/SIRT1/CHP1/CHMP6/PTEN	9
BP	GO:1901617	organic hydroxy compound biosynthetic process	9/151	237/18723	0.000133207	0.00182118	0.00117526	ALOX12/PARK7/OSBPL9/PRKAA1/PSAT1/SCP2/SLC7A11/SIRT1/GOT1	9
BP	GO:1901216	positive regulation of neuron death	6/151	97/18723	0.000134581	0.00183297	0.00118287	MYB/MAP3K5/MTOR/ATF2/MAP3K11/EIF2S1	6
BP	GO:0016558	protein import into peroxisome matrix	3/151	13/18723	0.000138604	0.00184645	0.00119157	PEX12/PEX2/PEX6	3
BP	GO:0061418	regulation of transcription from RNA polymerase II promoter in response to hypoxia	3/151	13/18723	0.000138604	0.00184645	0.00119157	NFE2L2/BACH1/HIF1A	3
BP	GO:0090153	regulation of sphingolipid biosynthetic process	3/151	13/18723	0.000138604	0.00184645	0.00119157	SIRT3/PRKAA1/PLA2G6	3
BP	GO:1905038	regulation of membrane lipid metabolic process	3/151	13/18723	0.000138604	0.00184645	0.00119157	SIRT3/PRKAA1/PLA2G6	3
BP	GO:1903146	regulation of autophagy of mitochondrion	4/151	33/18723	0.000138664	0.00184645	0.00119157	PARK7/SREBF2/HIF1A/BNIP3	4
BP	GO:1903715	regulation of aerobic respiration	4/151	33/18723	0.000138664	0.00184645	0.00119157	PARK7/HIF1A/BNIP3/ISCU	4
BP	GO:0033044	regulation of chromosome organization	8/151	187/18723	0.000140334	0.00186177	0.00120146	ATM/SRC/MAPK3/RB1/USP7/MAPK1/PML/BECN1	8
BP	GO:0060135	maternal process involved in female pregnancy	5/151	62/18723	0.00014269	0.00188603	0.00121712	MAPK3/DAZAP1/MTOR/MAPK1/PLA2G6	5
BP	GO:0016054	organic acid catabolic process	9/151	240/18723	0.000146445	0.00192856	0.00124456	DECR1/PEX2/SCP2/MTOR/ACADSB/BCAT2/GOT1/CBS/CDO1	9
BP	GO:0031333	negative regulation of protein-containing complex assembly	7/151	141/18723	0.000148069	0.0019428	0.00125375	PARK7/ULK1/HMGB1/SRC/STMN1/VDAC2/HSF1	7
BP	GO:0046902	regulation of mitochondrial membrane permeability	5/151	63/18723	0.000153992	0.00200504	0.00129392	GCLC/ATF2/MAPK8/BNIP3/VDAC2	5
BP	GO:2000756	regulation of peptidyl-lysine acetylation	5/151	63/18723	0.000153992	0.00200504	0.00129392	PARK7/PRKAA1/MAPK3/SIRT1/ATG5	5
BP	GO:0010631	epithelial cell migration	11/151	357/18723	0.000154676	0.00200504	0.00129392	ALOX12/NFE2L2/HMGB1/SRC/TGFBR1/HIF1A/SIRT1/MTOR/NR4A1/PIK3CA/PTEN	11
BP	GO:0048511	rhythmic process	10/151	298/18723	0.000156008	0.00200504	0.00129392	PRKAA1/SRC/SIRT1/MTOR/USP7/MAPK8/PML/DRD4/NR1D2/PTEN	10
BP	GO:0000096	sulfur amino acid metabolic process	4/151	34/18723	0.000156172	0.00200504	0.00129392	SLC7A11/GCLC/CBS/CDO1	4
BP	GO:0043276	anoikis	4/151	34/18723	0.000156172	0.00200504	0.00129392	SRC/STK11/MTOR/PIK3CA	4
BP	GO:0071900	regulation of protein serine/threonine kinase activity	11/151	359/18723	0.000162381	0.00207732	0.00134056	HRAS/TRIB3/RPTOR/SRC/MAP3K5/RB1/SIRT1/DRD4/MAP3K11/KRAS/PTEN	11
BP	GO:0006749	glutathione metabolic process	5/151	64/18723	0.000165966	0.00211305	0.00136362	PARK7/NFE2L2/SLC7A11/IDH1/GCLC	5
BP	GO:0090132	epithelium migration	11/151	360/18723	0.000166354	0.00211305	0.00136362	ALOX12/NFE2L2/HMGB1/SRC/TGFBR1/HIF1A/SIRT1/MTOR/NR4A1/PIK3CA/PTEN	11
BP	GO:0106106	cold-induced thermogenesis	7/151	144/18723	0.000168711	0.00212789	0.0013732	DECR1/ARRDC3/RB1/STK11/FH/EPAS1/HSF1	7
BP	GO:0120161	regulation of cold-induced thermogenesis	7/151	144/18723	0.000168711	0.00212789	0.0013732	DECR1/ARRDC3/RB1/STK11/FH/EPAS1/HSF1	7
BP	GO:0001935	endothelial cell proliferation	8/151	193/18723	0.000174326	0.00217354	0.00140265	HMGB1/RPTOR/TGFBR1/HIF1A/SIRT1/NRAS/MTOR/NR4A1	8
BP	GO:0007565	female pregnancy	8/151	193/18723	0.000174326	0.00217354	0.00140265	SLC38A1/MAPK3/DAZAP1/MTOR/MAPK1/ACSL4/PLA2G6/KRAS	8
BP	GO:0034405	response to fluid shear stress	4/151	35/18723	0.000175223	0.00217354	0.00140265	NFE2L2/SREBF2/SRC/SMAD7	4
BP	GO:0034616	response to laminar fluid shear stress	3/151	14/18723	0.000175363	0.00217354	0.00140265	NFE2L2/SREBF2/SMAD7	3
BP	GO:0072350	tricarboxylic acid metabolic process	3/151	14/18723	0.000175363	0.00217354	0.00140265	IDH1/IREB2/CS	3
BP	GO:0034765	regulation of ion transmembrane transport	13/151	491/18723	0.00017682	0.00218403	0.00140943	PARK7/CYBB/YWHAE/OXSR1/MTOR/CHP1/KLHL24/DRD4/RIPK1/PLA2G6/ISCU/PTEN/ATG5	13
BP	GO:1901654	response to ketone	8/151	194/18723	0.0001806	0.00222306	0.00143461	PARK7/NCOA4/PRKAA1/CYBB/SRC/SIRT1/AKR1C2/HSF1	8
BP	GO:0019395	fatty acid oxidation	6/151	103/18723	0.000187174	0.00229202	0.00147912	DECR1/ALOX12/PRKAA1/PEX2/SCP2/MTOR	6
BP	GO:0090130	tissue migration	11/151	365/18723	0.000187483	0.00229202	0.00147912	ALOX12/NFE2L2/HMGB1/SRC/TGFBR1/HIF1A/SIRT1/MTOR/NR4A1/PIK3CA/PTEN	11
BP	GO:0001889	liver development	7/151	147/18723	0.000191621	0.00233465	0.00150663	HRAS/CEBPG/ASNS/ATF2/KRAS/PIK3CA/AURKA	7
BP	GO:0006006	glucose metabolic process	8/151	196/18723	0.000193707	0.00234411	0.00151273	HMGB1/PHKG2/PRKAA1/SRC/SIRT1/MTOR/USP7/PIK3CA	8
BP	GO:0043393	regulation of protein binding	8/151	196/18723	0.000193707	0.00234411	0.00151273	PARK7/TRIB3/SRC/MAPK3/TGFBR1/MAPK8/AURKA/HSF1	8
BP	GO:0010212	response to ionizing radiation	7/151	148/18723	0.000199794	0.00240155	0.0015498	HRAS/ATM/PRKAA1/STK11/SIRT1/PML/HSF1	7
BP	GO:2001056	positive regulation of cysteine-type endopeptidase activity	7/151	148/18723	0.000199794	0.00240155	0.0015498	ALOX12/MTCH1/HMGB1/MAP3K5/SIRT1/PML/HSF1	7
BP	GO:0006879	cellular iron ion homeostasis	5/151	67/18723	0.000206185	0.00247009	0.00159403	NCOA4/HIF1A/IREB2/TFRC/ISCU	5
BP	GO:0061008	hepaticobiliary system development	7/151	150/18723	0.000216984	0.00258495	0.00166815	HRAS/CEBPG/ASNS/ATF2/KRAS/PIK3CA/AURKA	7
BP	GO:0008654	phospholipid biosynthetic process	9/151	253/18723	0.000217217	0.00258495	0.00166815	ATM/FAR1/IDH1/CHP1/AGPAT3/PLA2G6/PIK3CA/ACSL3/PTEN	9
BP	GO:1901607	alpha-amino acid biosynthetic process	5/151	68/18723	0.000221116	0.00262264	0.00169248	PARK7/PSAT1/ASNS/GOT1/CBS	5
BP	GO:0071902	positive regulation of protein serine/threonine kinase activity	8/151	200/18723	0.00022227	0.00262762	0.00169569	HRAS/RPTOR/SRC/MAP3K5/SIRT1/DRD4/MAP3K11/KRAS	8
BP	GO:2001236	regulation of extrinsic apoptotic signaling pathway	7/151	151/18723	0.000226016	0.00266312	0.00171859	PARK7/SRC/GCLC/TGFBR1/PML/RIPK1/PTEN	7
BP	GO:0007611	learning or memory	9/151	255/18723	0.000230283	0.0027045	0.0017453	DRD5/SLC7A11/VLDLR/HIF1A/MTOR/MAPK1/PLA2G6/KRAS/PTEN	9
BP	GO:0034976	response to endoplasmic reticulum stress	9/151	256/18723	0.000237057	0.00277459	0.00179053	PARK7/HERPUD1/TRIB3/NFE2L2/MAP3K5/SIRT1/PML/PLA2G6/EIF2S1	9
BP	GO:0060249	anatomical structure homeostasis	10/151	314/18723	0.0002378	0.00277459	0.00179053	PRDX1/PRKAA1/SRC/HIF1A/RB1/STK11/FH/EPAS1/KRAS/TFRC	10
BP	GO:0044282	small molecule catabolic process	11/151	376/18723	0.000242102	0.00280122	0.00180772	DECR1/PARK7/PEX2/SCP2/MTOR/ACADSB/BCAT2/GOT1/CBS/CDO1/PTEN	11
BP	GO:0034440	lipid oxidation	6/151	108/18723	0.000242371	0.00280122	0.00180772	DECR1/ALOX12/PRKAA1/PEX2/SCP2/MTOR	6
BP	GO:0035337	fatty-acyl-CoA metabolic process	4/151	38/18723	0.000242429	0.00280122	0.00180772	FAR1/ELOVL5/ACSL4/ACSL3	4
BP	GO:0005996	monosaccharide metabolic process	9/151	257/18723	0.000243995	0.00281026	0.00181355	HMGB1/PHKG2/PRKAA1/SRC/GCLC/SIRT1/MTOR/USP7/PIK3CA	9
BP	GO:0045936	negative regulation of phosphate metabolic process	12/151	441/18723	0.000245927	0.00282343	0.00182205	PARK7/MLLT1/TRIB3/NF2/YWHAE/RB1/SIRT1/MTOR/CHP1/SMAD7/CHMP6/PTEN	12
BP	GO:0010563	negative regulation of phosphorus metabolic process	12/151	442/18723	0.000251059	0.00287314	0.00185413	PARK7/MLLT1/TRIB3/NF2/YWHAE/RB1/SIRT1/MTOR/CHP1/SMAD7/CHMP6/PTEN	12
BP	GO:0034766	negative regulation of ion transmembrane transport	6/151	109/18723	0.000254804	0.00290671	0.0018758	YWHAE/OXSR1/MTOR/DRD4/ISCU/PTEN	6
BP	GO:1903364	positive regulation of cellular protein catabolic process	7/151	155/18723	0.000265225	0.0029751	0.00191993	HERPUD1/TRIB3/NFE2L2/GCLC/SMAD7/AURKA/PTEN	7
BP	GO:0051091	positive regulation of DNA-binding transcription factor activity	9/151	260/18723	0.000265832	0.0029751	0.00191993	PARK7/MTDH/CEBPG/ATF2/RIPK1/KRAS/TFRC/PTEN/HSF1	9
BP	GO:0090150	establishment of protein localization to membrane	9/151	260/18723	0.000265832	0.0029751	0.00191993	HRAS/AMN/EMC2/ATG3/TIMM9/CHP1/MAPK8/PEX3/ACSL3	9
BP	GO:0006750	glutathione biosynthetic process	3/151	16/18723	0.000266613	0.0029751	0.00191993	NFE2L2/SLC7A11/GCLC	3
BP	GO:0045651	positive regulation of macrophage differentiation	3/151	16/18723	0.000266613	0.0029751	0.00191993	RB1/RIPK1/HSF1	3
BP	GO:0055089	fatty acid homeostasis	3/151	16/18723	0.000266613	0.0029751	0.00191993	PRKAA1/SIRT1/GOT1	3
BP	GO:0071361	cellular response to ethanol	3/151	16/18723	0.000266613	0.0029751	0.00191993	PRKAA1/CYBB/PTEN	3
BP	GO:0016233	telomere capping	4/151	39/18723	0.000268451	0.00297706	0.00192119	ATM/MAPK3/USP7/MAPK1	4
BP	GO:0016572	histone phosphorylation	4/151	39/18723	0.000268451	0.00297706	0.00192119	ATM/PRKAA1/MAPK3/AURKA	4
BP	GO:0071230	cellular response to amino acid stimulus	5/151	71/18723	0.000270879	0.00299259	0.00193122	RPTOR/CYBB/GCLC/MTOR/HSF1	5
BP	GO:0017038	protein import	8/151	206/18723	0.000271522	0.00299259	0.00193122	LAMP2/PEX12/PEX2/CHP1/MAPK1/PML/PEX3/PEX6	8
BP	GO:0010876	lipid localization	12/151	448/18723	0.000283803	0.00311835	0.00201237	OSBPL9/SREBF2/MYB/PRKAA1/SCP2/VLDLR/SIRT1/ABCC1/ACSL4/DRD4/PLA2G6/ACSL3	12
BP	GO:1990845	adaptive thermogenesis	7/151	157/18723	0.000286785	0.00314148	0.0020273	DECR1/ARRDC3/RB1/STK11/FH/EPAS1/HSF1	7
BP	GO:1903036	positive regulation of response to wounding	5/151	72/18723	0.00028922	0.0031457	0.00203002	HRAS/NFE2L2/HMGB1/MTOR/DUOX2	5
BP	GO:0003018	vascular process in circulatory system	9/151	263/18723	0.000289265	0.0031457	0.00203002	DRD5/SLC38A1/SRC/GCLC/ABCC1/PLA2G6/TFRC/ATG5/SLC7A5	9
BP	GO:0014706	striated muscle tissue development	11/151	384/18723	0.000289805	0.0031457	0.00203002	PRKAA1/FZD7/TGFBR1/RB1/MTOR/MAPK1/SMAD7/NR1D2/NR4A1/PTEN/ATG5	11
BP	GO:0001676	long-chain fatty acid metabolic process	6/151	112/18723	0.000295138	0.00317897	0.00205149	ALOX12/SCP2/MAPK3/ELOVL5/ACSL4/ACSL3	6
BP	GO:0043406	positive regulation of MAP kinase activity	6/151	112/18723	0.000295138	0.00317897	0.00205149	HRAS/SRC/MAP3K5/DRD4/MAP3K11/KRAS	6
BP	GO:0042326	negative regulation of phosphorylation	11/151	385/18723	0.000296291	0.00317897	0.00205149	PARK7/MLLT1/TRIB3/NF2/RB1/SIRT1/MTOR/CHP1/SMAD7/CHMP6/PTEN	11
BP	GO:0045022	early endosome to late endosome transport	4/151	40/18723	0.00029642	0.00317897	0.00205149	SRC/MAPK3/MAPK1/BECN1	4
BP	GO:0071222	cellular response to lipopolysaccharide	8/151	209/18723	0.000299306	0.00320034	0.00206528	HMGB1/CHMP5/SRC/MAPK3/MTDH/MAPK1/MAPK8/HSF1	8
BP	GO:0042180	cellular ketone metabolic process	8/151	211/18723	0.000319087	0.0034017	0.00219522	PARK7/TRIB3/AIFM2/SLC7A11/ELOVL5/SIRT1/AKR1C2/MTOR	8
BP	GO:1901800	positive regulation of proteasomal protein catabolic process	6/151	114/18723	0.000324697	0.00344906	0.00222579	HERPUD1/TRIB3/NFE2L2/GCLC/SMAD7/AURKA	6
BP	GO:0010907	positive regulation of glucose metabolic process	4/151	41/18723	0.000326418	0.00344906	0.00222579	HMGB1/PHKG2/SRC/SIRT1	4
BP	GO:0060612	adipose tissue development	4/151	41/18723	0.000326418	0.00344906	0.00222579	ARRDC3/SIRT1/ATF2/PIK3CA	4
BP	GO:0006801	superoxide metabolic process	5/151	74/18723	0.000328714	0.00345295	0.0022283	ALOX12/NFE2L2/PRDX1/CYBB/DUOX2	5
BP	GO:1901568	fatty acid derivative metabolic process	5/151	74/18723	0.000328714	0.00345295	0.0022283	ALOX12/FAR1/ELOVL5/ACSL4/ACSL3	5
BP	GO:0007346	regulation of mitotic cell cycle	12/151	457/18723	0.000339698	0.00355402	0.00229352	ATM/RPTOR/YWHAE/BRD4/RB1/SIRT1/ASNS/ATF2/PML/AURKA/PTEN/HSF1	12
BP	GO:0046916	cellular transition metal ion homeostasis	6/151	115/18723	0.000340321	0.00355402	0.00229352	MT1G/NCOA4/HIF1A/IREB2/TFRC/ISCU	6
BP	GO:0007006	mitochondrial membrane organization	6/151	116/18723	0.000356528	0.00370169	0.00238882	GCLC/TIMM9/ATF2/MAPK8/BNIP3/VDAC2	6
BP	GO:0033559	unsaturated fatty acid metabolic process	6/151	116/18723	0.000356528	0.00370169	0.00238882	ALOX12/SCP2/MAPK3/ELOVL5/SIRT1/AKR1C2	6
BP	GO:0043536	positive regulation of blood vessel endothelial cell migration	5/151	76/18723	0.000372163	0.00385285	0.00248637	ALOX12/NFE2L2/HMGB1/HIF1A/SIRT1	5
BP	GO:0009612	response to mechanical stimulus	8/151	216/18723	0.000373249	0.00385296	0.00248644	SRC/MAPK3/GCLC/ASNS/MAPK8/GOT1/BNIP3/PIK3CA	8
BP	GO:0009410	response to xenobiotic stimulus	12/151	462/18723	0.000374602	0.00385582	0.00248828	NFE2L2/RPTOR/PRKAA1/CYBB/SRC/GCLC/RB1/ABCC1/TFRC/PTEN/ATG5/BECN1	12
BP	GO:0010663	positive regulation of striated muscle cell apoptotic process	3/151	18/18723	0.000383922	0.00389578	0.00251407	MAP3K5/BNIP3/PTEN	3
BP	GO:0010666	positive regulation of cardiac muscle cell apoptotic process	3/151	18/18723	0.000383922	0.00389578	0.00251407	MAP3K5/BNIP3/PTEN	3
BP	GO:0019184	nonribosomal peptide biosynthetic process	3/151	18/18723	0.000383922	0.00389578	0.00251407	NFE2L2/SLC7A11/GCLC	3
BP	GO:0071071	regulation of phospholipid biosynthetic process	3/151	18/18723	0.000383922	0.00389578	0.00251407	IDH1/CHP1/ACSL3	3
BP	GO:2000641	regulation of early endosome to late endosome transport	3/151	18/18723	0.000383922	0.00389578	0.00251407	SRC/MAPK3/MAPK1	3
BP	GO:0098927	vesicle-mediated transport between endosomal compartments	4/151	43/18723	0.000392841	0.00397501	0.0025652	SRC/MAPK3/MAPK1/BECN1	4
BP	GO:1901983	regulation of protein acetylation	5/151	77/18723	0.000395448	0.00399013	0.00257496	PARK7/PRKAA1/MAPK3/SIRT1/ATG5	5
BP	GO:0010906	regulation of glucose metabolic process	6/151	119/18723	0.000408798	0.00411325	0.00265441	HMGB1/PHKG2/SRC/SIRT1/MTOR/USP7	6
BP	GO:1903034	regulation of response to wounding	7/151	167/18723	0.000416717	0.00418118	0.00269825	HRAS/ALOX12/NFE2L2/HMGB1/MTOR/PTEN/DUOX2	7
BP	GO:0008306	associative learning	5/151	78/18723	0.000419817	0.00418881	0.00270318	DRD5/SLC7A11/HIF1A/MTOR/KRAS	5
BP	GO:0043154	negative regulation of cysteine-type endopeptidase activity involved in apoptotic process	5/151	78/18723	0.000419817	0.00418881	0.00270318	PARK7/HERPUD1/SRC/NR4A1/DNAJB6	5
BP	GO:0044706	multi-multicellular organism process	8/151	220/18723	0.000421778	0.00419669	0.00270826	SLC38A1/MAPK3/DAZAP1/MTOR/MAPK1/ACSL4/PLA2G6/KRAS	8
BP	GO:0072655	establishment of protein localization to mitochondrion	6/151	120/18723	0.00042749	0.00423756	0.00273463	SREBF2/PRKAA1/ATG13/TIMM9/BAP1/MAPK8	6
BP	GO:0008542	visual learning	4/151	44/18723	0.000429434	0.00423756	0.00273463	SLC7A11/HIF1A/MTOR/KRAS	4
BP	GO:1903214	regulation of protein targeting to mitochondrion	4/151	44/18723	0.000429434	0.00423756	0.00273463	SREBF2/PRKAA1/ATG13/BAP1	4
BP	GO:0022898	regulation of transmembrane transporter activity	9/151	278/18723	0.000433634	0.00425317	0.0027447	PARK7/YWHAE/OXSR1/CHP1/KLHL24/DRD4/RIPK1/PLA2G6/PTEN	9
BP	GO:0031349	positive regulation of defense response	9/151	278/18723	0.000433634	0.00425317	0.0027447	IL33/PARK7/HMGB1/SRC/MAPK3/SNX4/ABCC1/TBK1/RIPK1	9
BP	GO:0071219	cellular response to molecule of bacterial origin	8/151	221/18723	0.000434679	0.00425317	0.0027447	HMGB1/CHMP5/SRC/MAPK3/MTDH/MAPK1/MAPK8/HSF1	8
BP	GO:0060537	muscle tissue development	11/151	403/18723	0.000435765	0.00425317	0.0027447	PRKAA1/FZD7/TGFBR1/RB1/MTOR/MAPK1/SMAD7/NR1D2/NR4A1/PTEN/ATG5	11
BP	GO:0043542	endothelial cell migration	9/151	279/18723	0.000445057	0.00433205	0.00279561	ALOX12/NFE2L2/HMGB1/TGFBR1/HIF1A/SIRT1/NR4A1/PIK3CA/PTEN	9
BP	GO:1904019	epithelial cell apoptotic process	6/151	121/18723	0.000446843	0.00433333	0.00279644	NFE2L2/MAP3K5/RB1/MTOR/ATF2/EIF2S1	6
BP	GO:0018394	peptidyl-lysine acetylation	7/151	169/18723	0.000447608	0.00433333	0.00279644	PARK7/PRKAA1/BRPF1/MAPK3/SIRT1/ATF2/ATG5	7
BP	GO:0035338	long-chain fatty-acyl-CoA biosynthetic process	3/151	19/18723	0.000453219	0.00436406	0.00281627	ELOVL5/ACSL4/ACSL3	3
BP	GO:1903204	negative regulation of oxidative stress-induced neuron death	3/151	19/18723	0.000453219	0.00436406	0.00281627	PARK7/SLC7A11/HIF1A	3
BP	GO:0051180	vitamin transport	4/151	45/18723	0.000468396	0.00449811	0.00290277	AMN/SLC2A6/ABCC1/SLC2A8	4
BP	GO:0001667	ameboidal-type cell migration	12/151	475/18723	0.000479871	0.00459598	0.00296593	ALOX12/NFE2L2/HMGB1/SRC/TGFBR1/HIF1A/SIRT1/MTOR/PML/NR4A1/PIK3CA/PTEN	12
BP	GO:0044262	cellular carbohydrate metabolic process	9/151	283/18723	0.000493253	0.00471156	0.00304052	HMGB1/PHKG2/SRC/IDH1/SIRT1/MTOR/USP7/GOT1/PTEN	9
BP	GO:0071260	cellular response to mechanical stimulus	5/151	81/18723	0.000499753	0.00476094	0.00307239	MAPK3/GCLC/MAPK8/GOT1/BNIP3	5
BP	GO:0042398	cellular modified amino acid biosynthetic process	4/151	46/18723	0.000509812	0.00484389	0.00312592	PARK7/NFE2L2/SLC7A11/GCLC	4
BP	GO:0043410	positive regulation of MAPK cascade	12/151	480/18723	0.000526522	0.00498943	0.00321984	HRAS/HMGB1/SRC/MAPK3/MAP3K5/FZD7/TGFBR1/DRD4/MAP3K11/RIPK1/KRAS/PTEN	12
BP	GO:0000083	regulation of transcription involved in G1/S transition of mitotic cell cycle	3/151	20/18723	0.000530055	0.00499399	0.00322278	BACH1/BRD4/RB1	3
BP	GO:0046485	ether lipid metabolic process	3/151	20/18723	0.000530055	0.00499399	0.00322278	AGPS/FAR1/PLA2G6	3
BP	GO:0070585	protein localization to mitochondrion	6/151	125/18723	0.000531187	0.00499399	0.00322278	SREBF2/PRKAA1/ATG13/TIMM9/BAP1/MAPK8	6
BP	GO:0001659	temperature homeostasis	7/151	174/18723	0.000532887	0.00499686	0.00322463	DECR1/ARRDC3/RB1/STK11/FH/EPAS1/HSF1	7
BP	GO:0001558	regulation of cell growth	11/151	414/18723	0.000545477	0.00509525	0.00328813	EGLN2/ULK1/RPTOR/TGFBR1/RB1/STK11/SIRT1/MTOR/BAP1/SMAD7/PML	11
BP	GO:0016049	cell growth	12/151	482/18723	0.000546225	0.00509525	0.00328813	EGLN2/ULK1/RPTOR/TGFBR1/RB1/STK11/SIRT1/MTOR/BAP1/SMAD7/PML/AURKA	12
BP	GO:0032874	positive regulation of stress-activated MAPK cascade	6/151	126/18723	0.000554089	0.00515518	0.0033268	HRAS/HMGB1/MAP3K5/FZD7/MAP3K11/RIPK1	6
BP	GO:0010634	positive regulation of epithelial cell migration	7/151	176/18723	0.00057042	0.00529338	0.00341599	ALOX12/NFE2L2/HMGB1/SRC/HIF1A/SIRT1/MTOR	7
BP	GO:0045732	positive regulation of protein catabolic process	8/151	231/18723	0.000582227	0.00538899	0.00347769	EGLN2/HERPUD1/TRIB3/NFE2L2/GCLC/SMAD7/AURKA/PTEN	8
BP	GO:0043405	regulation of MAP kinase activity	7/151	177/18723	0.00058996	0.00544648	0.00351479	HRAS/TRIB3/SRC/MAP3K5/DRD4/MAP3K11/KRAS	7
BP	GO:0042149	cellular response to glucose starvation	4/151	48/18723	0.000600354	0.00552819	0.00356752	NFE2L2/PRKAA1/ASNS/BECN1	4
BP	GO:0070304	positive regulation of stress-activated protein kinase signaling cascade	6/151	128/18723	0.000602191	0.0055309	0.00356926	HRAS/HMGB1/MAP3K5/FZD7/MAP3K11/RIPK1	6
BP	GO:0071498	cellular response to fluid shear stress	3/151	21/18723	0.000614753	0.00563183	0.0036344	NFE2L2/SREBF2/SRC	3
BP	GO:0034101	erythrocyte homeostasis	6/151	129/18723	0.000627427	0.00573327	0.00369986	PRDX1/HIF1A/RB1/CEBPG/IREB2/EPAS1	6
BP	GO:0010950	positive regulation of endopeptidase activity	7/151	179/18723	0.000630634	0.00574792	0.00370932	ALOX12/MTCH1/HMGB1/MAP3K5/SIRT1/PML/HSF1	7
BP	GO:0030225	macrophage differentiation	4/151	49/18723	0.000649653	0.00590592	0.00381128	RB1/SIRT1/RIPK1/HSF1	4
BP	GO:1904062	regulation of cation transmembrane transport	10/151	357/18723	0.000651267	0.00590592	0.00381128	PARK7/YWHAE/OXSR1/CHP1/KLHL24/DRD4/PLA2G6/ISCU/PTEN/ATG5	10
BP	GO:2000117	negative regulation of cysteine-type endopeptidase activity	5/151	86/18723	0.000657756	0.0059497	0.00383953	PARK7/HERPUD1/SRC/NR4A1/DNAJB6	5
BP	GO:0000723	telomere maintenance	6/151	131/18723	0.000680354	0.0061238	0.00395189	ATM/SRC/MAPK3/USP7/MAPK1/PML	6
BP	GO:0050890	cognition	9/151	296/18723	0.000680423	0.0061238	0.00395189	DRD5/SLC7A11/VLDLR/HIF1A/MTOR/MAPK1/PLA2G6/KRAS/PTEN	9
BP	GO:0019318	hexose metabolic process	8/151	237/18723	0.000688641	0.00617835	0.00398709	HMGB1/PHKG2/PRKAA1/SRC/SIRT1/MTOR/USP7/PIK3CA	8
BP	GO:1903131	mononuclear cell differentiation	11/151	426/18723	0.00069062	0.00617835	0.00398709	MT1G/HMGB1/ATM/MYB/FZD7/STK11/MTOR/CEBPG/ATF2/SMAD7/ATG5	11
BP	GO:1900182	positive regulation of protein localization to nucleus	5/151	87/18723	0.000693383	0.00617835	0.00398709	PARK7/SRC/STK11/MAPK1/TFRC	5
BP	GO:1901606	alpha-amino acid catabolic process	5/151	87/18723	0.000693383	0.00617835	0.00398709	ACADSB/BCAT2/GOT1/CBS/CDO1	5
BP	GO:0007632	visual behavior	4/151	50/18723	0.000701754	0.00622198	0.00401524	SLC7A11/HIF1A/MTOR/KRAS	4
BP	GO:0038202	TORC1 signaling	4/151	50/18723	0.000701754	0.00622198	0.00401524	ATM/RPTOR/STK11/MTOR	4
BP	GO:0032103	positive regulation of response to external stimulus	11/151	427/18723	0.000704045	0.00622688	0.00401841	IL33/PARK7/HMGB1/SRC/MAPK3/OXSR1/SNX4/MAPK1/ABCC1/TBK1/RIPK1	11
BP	GO:0006662	glycerol ether metabolic process	3/151	22/18723	0.000707626	0.00622781	0.004019	AGPS/FAR1/PLA2G6	3
BP	GO:0031281	positive regulation of cyclase activity	3/151	22/18723	0.000707626	0.00622781	0.004019	DRD5/MAPK3/MAPK8	3
BP	GO:0043254	regulation of protein-containing complex assembly	11/151	428/18723	0.000717686	0.00630086	0.00406614	PARK7/ULK1/HMGB1/ATM/SRC/RB1/MTOR/STMN1/TFRC/VDAC2/HSF1	11
BP	GO:0010565	regulation of cellular ketone metabolic process	6/151	133/18723	0.000736676	0.00642037	0.00414327	PARK7/TRIB3/SLC7A11/ELOVL5/SIRT1/MTOR	6
BP	GO:0046328	regulation of JNK cascade	6/151	133/18723	0.000736676	0.00642037	0.00414327	HRAS/HMGB1/MAP3K5/FZD7/MAP3K11/RIPK1	6
BP	GO:0046887	positive regulation of hormone secretion	6/151	133/18723	0.000736676	0.00642037	0.00414327	SIRT3/MYB/HIF1A/SNX4/ACSL4/PLA2G6	6
BP	GO:0044843	cell cycle G1/S phase transition	8/151	241/18723	0.000767918	0.00667641	0.0043085	ATM/RPTOR/BACH1/BRD4/RB1/PML/MAP3K11/PTEN	8
BP	GO:1902115	regulation of organelle assembly	7/151	186/18723	0.000790848	0.00685912	0.00442641	ULK1/ATG3/CHMP5/PRKAA1/SRC/ATG5/BECN1	7
BP	GO:0015849	organic acid transport	9/151	303/18723	0.000803084	0.00694842	0.00448404	PRKAA1/SLC38A1/SLC7A11/ABCC1/ACSL4/DRD4/PLA2G6/ACSL3/SLC7A5	9
BP	GO:0051349	positive regulation of lyase activity	3/151	23/18723	0.000808978	0.00698255	0.00450606	PARK7/DRD5/ISCU	3
BP	GO:0032206	positive regulation of telomere maintenance	4/151	52/18723	0.000814711	0.00699831	0.00451623	ATM/MAPK3/MAPK1/PML	4
BP	GO:0035176	social behavior	4/151	52/18723	0.000814711	0.00699831	0.00451623	RPTOR/MTOR/DRD4/PTEN	4
BP	GO:0060491	regulation of cell projection assembly	7/151	188/18723	0.000842079	0.0072161	0.00465678	HRAS/ATG3/SRC/TGFBR1/MTOR/PIK3CA/ATG5	7
BP	GO:0032210	regulation of telomere maintenance via telomerase	4/151	53/18723	0.000875742	0.0074811	0.00482779	ATM/SRC/MAPK3/MAPK1	4
BP	GO:0071216	cellular response to biotic stimulus	8/151	246/18723	0.000877181	0.0074811	0.00482779	HMGB1/CHMP5/SRC/MAPK3/MTDH/MAPK1/MAPK8/HSF1	8
BP	GO:0031058	positive regulation of histone modification	5/151	92/18723	0.000893606	0.00760308	0.00490651	MYB/MAPK3/BRD4/SIRT1/JDP2	5
BP	GO:0010155	regulation of proton transport	3/151	24/18723	0.000919104	0.00772824	0.00498728	PARK7/CHP1/DRD4	3
BP	GO:0033032	regulation of myeloid cell apoptotic process	3/151	24/18723	0.000919104	0.00772824	0.00498728	SLC7A11/SIRT1/PTEN	3
BP	GO:0036003	positive regulation of transcription from RNA polymerase II promoter in response to stress	3/151	24/18723	0.000919104	0.00772824	0.00498728	NFE2L2/HIF1A/HSF1	3
BP	GO:0045649	regulation of macrophage differentiation	3/151	24/18723	0.000919104	0.00772824	0.00498728	RB1/RIPK1/HSF1	3
BP	GO:1901984	negative regulation of protein acetylation	3/151	24/18723	0.000919104	0.00772824	0.00498728	PARK7/SIRT1/ATG5	3
BP	GO:0050821	protein stabilization	7/151	191/18723	0.000923806	0.00774958	0.00500105	PARK7/LAMP2/CHP1/USP7/SMAD7/PTEN/PEX6	7
BP	GO:0030098	lymphocyte differentiation	10/151	374/18723	0.00092893	0.00777436	0.00501705	HMGB1/ATM/MYB/FZD7/STK11/MTOR/CEBPG/ATF2/SMAD7/ATG5	10
BP	GO:0035065	regulation of histone acetylation	4/151	54/18723	0.000939926	0.00782981	0.00505282	PARK7/MAPK3/SIRT1/ATG5	4
BP	GO:0051703	biological process involved in intraspecies interaction between organisms	4/151	54/18723	0.000939926	0.00782981	0.00505282	RPTOR/MTOR/DRD4/PTEN	4
BP	GO:0032409	regulation of transporter activity	9/151	310/18723	0.000943208	0.00783891	0.0050587	PARK7/YWHAE/OXSR1/CHP1/KLHL24/DRD4/RIPK1/PLA2G6/PTEN	9
BP	GO:0045926	negative regulation of growth	8/151	249/18723	0.000948512	0.00786474	0.00507537	ULK1/MT1G/HIF1A/RB1/STK11/SIRT1/PML/PTEN	8
BP	GO:1990830	cellular response to leukemia inhibitory factor	5/151	94/18723	0.000984683	0.00814581	0.00525675	SIRT1/SMAD7/PML/BCAT2/TFRC	5
BP	GO:0010676	positive regulation of cellular carbohydrate metabolic process	4/151	55/18723	0.00100735	0.00831413	0.00536537	HMGB1/PHKG2/SRC/SIRT1	4
BP	GO:0045017	glycerolipid biosynthetic process	8/151	252/18723	0.00102442	0.00841625	0.00543127	ATM/FAR1/ACSL4/AGPAT3/PLA2G6/PIK3CA/ACSL3/PTEN	8
BP	GO:0061448	connective tissue development	8/151	252/18723	0.00102442	0.00841625	0.00543127	ARRDC3/MAPK3/TGFBR1/HIF1A/SIRT1/ATF2/SMAD7/PIK3CA	8
BP	GO:0050878	regulation of body fluid levels	10/151	379/18723	0.00102698	0.00841791	0.00543235	ALOX12/NFE2L2/SLC7A11/SRC/HIF1A/STMN1/AQP5/CDO1/PIK3CA/ATG5	10
BP	GO:1990823	response to leukemia inhibitory factor	5/151	95/18723	0.00103272	0.00843346	0.00544238	SIRT1/SMAD7/PML/BCAT2/TFRC	5
BP	GO:0045324	late endosome to vacuole transport	3/151	25/18723	0.00103829	0.00843346	0.00544238	CHMP5/CHMP6/BECN1	3
BP	GO:0046949	fatty-acyl-CoA biosynthetic process	3/151	25/18723	0.00103829	0.00843346	0.00544238	ELOVL5/ACSL4/ACSL3	3
BP	GO:1904385	cellular response to angiotensin	3/151	25/18723	0.00103829	0.00843346	0.00544238	NFE2L2/SRC/HSF1	3
BP	GO:0034763	negative regulation of transmembrane transport	6/151	143/18723	0.00107442	0.00870719	0.00561903	YWHAE/OXSR1/MTOR/DRD4/ISCU/PTEN	6
BP	GO:0043388	positive regulation of DNA binding	4/151	56/18723	0.0010781	0.00871731	0.00562556	PARK7/HMGB1/RB1/CEBPG	4
BP	GO:0043648	dicarboxylic acid metabolic process	5/151	96/18723	0.00108248	0.00873302	0.00563569	SLC7A11/IDH1/GCLC/FH/GOT1	5
BP	GO:0010952	positive regulation of peptidase activity	7/151	197/18723	0.00110597	0.00890245	0.00574504	ALOX12/MTCH1/HMGB1/MAP3K5/SIRT1/PML/HSF1	7
BP	GO:0001890	placenta development	6/151	144/18723	0.0011138	0.00894537	0.00577273	MAPK3/HIF1A/DAZAP1/MAPK1/EPAS1/DNAJB6	6
BP	GO:2001237	negative regulation of extrinsic apoptotic signaling pathway	5/151	97/18723	0.001134	0.00908723	0.00586428	PARK7/SRC/GCLC/TGFBR1/RIPK1	5
BP	GO:0007179	transforming growth factor beta receptor signaling pathway	7/151	198/18723	0.0011389	0.00910609	0.00587645	SRC/TGFBR1/STK11/SIRT1/SMAD7/PML/GOT1	7
BP	GO:0043524	negative regulation of neuron apoptotic process	6/151	145/18723	0.00115428	0.00920851	0.00594255	HRAS/PARK7/GCLC/HIF1A/KRAS/PIK3CA	6
BP	GO:0030217	T cell differentiation	8/151	257/18723	0.00116169	0.00924708	0.00596744	HMGB1/MYB/FZD7/STK11/MTOR/ATF2/SMAD7/ATG5	8
BP	GO:0001963	synaptic transmission, dopaminergic	3/151	26/18723	0.00116681	0.00926725	0.00598045	PARK7/DRD5/DRD4	3
BP	GO:0050727	regulation of inflammatory response	10/151	386/18723	0.00117836	0.00933822	0.00602625	IL33/PARK7/SRC/BRD4/RB1/SNX4/BAP1/ABCC1/RIPK1/NR1D2	10
BP	GO:0042593	glucose homeostasis	8/151	258/18723	0.00119083	0.00941625	0.00607661	PARK7/PRKAA1/GCLC/HIF1A/STK11/SIRT1/PLA2G6/PIK3CA	8
BP	GO:0010675	regulation of cellular carbohydrate metabolic process	6/151	146/18723	0.00119587	0.00943528	0.00608888	HMGB1/PHKG2/SRC/SIRT1/MTOR/USP7	6
BP	GO:0033500	carbohydrate homeostasis	8/151	259/18723	0.00122055	0.00960883	0.00620088	PARK7/PRKAA1/GCLC/HIF1A/STK11/SIRT1/PLA2G6/PIK3CA	8
BP	GO:0006473	protein acetylation	7/151	201/18723	0.00124231	0.00975869	0.00629759	PARK7/PRKAA1/BRPF1/MAPK3/SIRT1/ATF2/ATG5	7
BP	GO:0014074	response to purine-containing compound	6/151	148/18723	0.0012825	0.0100523	0.00648709	PRKAA1/AQP8/PANX1/CDO1/PTEN/DUOX2	6
BP	GO:0006626	protein targeting to mitochondrion	5/151	100/18723	0.00129947	0.0101616	0.00655759	SREBF2/PRKAA1/ATG13/TIMM9/BAP1	5
BP	GO:1903203	regulation of oxidative stress-induced neuron death	3/151	27/18723	0.00130495	0.0101616	0.00655759	PARK7/SLC7A11/HIF1A	3
BP	GO:1903205	regulation of hydrogen peroxide-induced cell death	3/151	27/18723	0.00130495	0.0101616	0.00655759	PARK7/NFE2L2/RIPK1	3
BP	GO:0051353	positive regulation of oxidoreductase activity	4/151	59/18723	0.00131121	0.0101882	0.00657477	PARK7/SIRT3/HIF1A/KRAS	4
BP	GO:0009411	response to UV	6/151	149/18723	0.00132757	0.010293	0.00664241	PRKAA1/STK11/SIRT1/MAPK8/PML/EIF2S1	6
BP	GO:0006476	protein deacetylation	5/151	101/18723	0.0013584	0.0104866	0.00676733	SIRT3/PRKAA1/SIRT1/MAPK8/JDP2	5
BP	GO:0098869	cellular oxidant detoxification	5/151	101/18723	0.0013584	0.0104866	0.00676733	TXNRD1/PARK7/NFE2L2/PRDX1/DUOX2	5
BP	GO:0030522	intracellular receptor signaling pathway	8/151	265/18723	0.00141153	0.0108734	0.00701692	PARK7/EGLN2/NCOA4/SRC/SIRT1/PML/NR1D2/NR4A1	8
BP	GO:1904063	negative regulation of cation transmembrane transport	5/151	102/18723	0.00141927	0.0109095	0.00704025	YWHAE/OXSR1/DRD4/ISCU/PTEN	5
BP	GO:0016573	histone acetylation	6/151	152/18723	0.00147008	0.0112518	0.00726115	PARK7/BRPF1/MAPK3/SIRT1/ATF2/ATG5	6
BP	GO:0098754	detoxification	6/151	152/18723	0.00147008	0.0112518	0.00726115	TXNRD1/PARK7/NFE2L2/MT1G/PRDX1/DUOX2	6
BP	GO:0032412	regulation of ion transmembrane transporter activity	8/151	267/18723	0.00148022	0.0112925	0.00728744	YWHAE/OXSR1/CHP1/KLHL24/DRD4/RIPK1/PLA2G6/PTEN	8
BP	GO:0045639	positive regulation of myeloid cell differentiation	5/151	103/18723	0.00148213	0.0112925	0.00728744	HMGB1/HIF1A/RB1/RIPK1/HSF1	5
BP	GO:1904356	regulation of telomere maintenance via telomere lengthening	4/151	61/18723	0.00148486	0.0112925	0.00728744	ATM/SRC/MAPK3/MAPK1	4
BP	GO:0001894	tissue homeostasis	8/151	268/18723	0.00151555	0.0115015	0.00742227	PRDX1/SRC/RB1/STK11/FH/EPAS1/KRAS/TFRC	8
BP	GO:0033028	myeloid cell apoptotic process	3/151	29/18723	0.00161108	0.0121968	0.00787096	SLC7A11/SIRT1/PTEN	3
BP	GO:2001022	positive regulation of response to DNA damage stimulus	5/151	105/18723	0.00161398	0.0121968	0.00787096	HMGB1/ATM/SIRT1/CEBPG/HIC1	5
BP	GO:0046474	glycerophospholipid biosynthetic process	7/151	211/18723	0.00164112	0.0123758	0.0079865	ATM/FAR1/AGPAT3/PLA2G6/PIK3CA/ACSL3/PTEN	7
BP	GO:0030038	contractile actin filament bundle assembly	5/151	106/18723	0.00168304	0.0126074	0.00813596	NF2/SRC/TGFBR1/MTOR/STMN1	5
BP	GO:0043149	stress fiber assembly	5/151	106/18723	0.00168304	0.0126074	0.00813596	NF2/SRC/TGFBR1/MTOR/STMN1	5
BP	GO:0071887	leukocyte apoptotic process	5/151	106/18723	0.00168304	0.0126074	0.00813596	SLC7A11/HIF1A/SIRT1/RIPK1/PTEN	5
BP	GO:0030258	lipid modification	7/151	212/18723	0.00168591	0.0126074	0.00813596	DECR1/ALOX12/PRKAA1/PEX2/SCP2/MTOR/PTEN	7
BP	GO:0010959	regulation of metal ion transport	10/151	406/18723	0.00171414	0.0127918	0.00825494	YWHAE/OXSR1/CHP1/KLHL24/PML/DRD4/PLA2G6/ISCU/PTEN/ATG5	10
BP	GO:0051341	regulation of oxidoreductase activity	5/151	107/18723	0.00175425	0.0130638	0.00843051	PARK7/DRD5/SIRT3/HIF1A/KRAS	5
BP	GO:1903051	negative regulation of proteolysis involved in cellular protein catabolic process	4/151	64/18723	0.00177446	0.013187	0.00850999	PARK7/GABARAPL2/USP7/PML	4
BP	GO:0000082	G1/S transition of mitotic cell cycle	7/151	214/18723	0.00177835	0.0131885	0.00851096	ATM/RPTOR/BACH1/BRD4/RB1/PML/PTEN	7
BP	GO:0018393	internal peptidyl-lysine acetylation	6/151	158/18723	0.00178982	0.0132462	0.00854818	PARK7/BRPF1/MAPK3/SIRT1/ATF2/ATG5	6
BP	GO:0033138	positive regulation of peptidyl-serine phosphorylation	5/151	108/18723	0.00182764	0.0134981	0.00871078	PARK7/RPTOR/TBK1/TFRC/PIK3CA	5
BP	GO:0032200	telomere organization	6/151	159/18723	0.00184787	0.0136195	0.00878908	ATM/SRC/MAPK3/USP7/MAPK1/PML	6
BP	GO:0032496	response to lipopolysaccharide	9/151	343/18723	0.00189614	0.0139466	0.00900017	HMGB1/CHMP5/SRC/MAPK3/MTDH/MAPK1/MAPK8/NR4A1/HSF1	9
BP	GO:0006475	internal protein amino acid acetylation	6/151	160/18723	0.00190733	0.0139529	0.00900424	PARK7/BRPF1/MAPK3/SIRT1/ATF2/ATG5	6
BP	GO:0043271	negative regulation of ion transport	6/151	160/18723	0.00190733	0.0139529	0.00900424	YWHAE/OXSR1/MTOR/DRD4/ISCU/PTEN	6
BP	GO:0043161	proteasome-mediated ubiquitin-dependent protein catabolic process	10/151	412/18723	0.00190869	0.0139529	0.00900424	PARK7/HERPUD1/TRIB3/NFE2L2/GCLC/SIRT1/USP7/SMAD7/PML/AURKA	10
BP	GO:0032148	activation of protein kinase B activity	3/151	31/18723	0.00195867	0.0141451	0.00912827	PARK7/SRC/MTOR	3
BP	GO:0033238	regulation of cellular amine metabolic process	3/151	31/18723	0.00195867	0.0141451	0.00912827	PARK7/SLC7A11/DRD4	3
BP	GO:0036474	cell death in response to hydrogen peroxide	3/151	31/18723	0.00195867	0.0141451	0.00912827	PARK7/NFE2L2/RIPK1	3
BP	GO:0036475	neuron death in response to oxidative stress	3/151	31/18723	0.00195867	0.0141451	0.00912827	PARK7/SLC7A11/HIF1A	3
BP	GO:0051443	positive regulation of ubiquitin-protein transferase activity	3/151	31/18723	0.00195867	0.0141451	0.00912827	TRIB3/ARRDC3/PTEN	3
BP	GO:0071480	cellular response to gamma radiation	3/151	31/18723	0.00195867	0.0141451	0.00912827	HRAS/ATM/HSF1	3
BP	GO:0009063	cellular amino acid catabolic process	5/151	110/18723	0.00198114	0.0141849	0.009154	ACADSB/BCAT2/GOT1/CBS/CDO1	5
BP	GO:0018958	phenol-containing compound metabolic process	5/151	110/18723	0.00198114	0.0141849	0.009154	PARK7/SLC7A11/DRD4/EPAS1/DUOX2	5
BP	GO:1905954	positive regulation of lipid localization	5/151	110/18723	0.00198114	0.0141849	0.009154	SREBF2/MYB/SCP2/SIRT1/PLA2G6	5
BP	GO:0072503	cellular divalent inorganic cation homeostasis	11/151	486/18723	0.0019838	0.0141849	0.009154	HERPUD1/MT1G/HMGB1/DRD5/YWHAE/PML/DRD4/GOT1/PLA2G6/BNIP3/ATG5	11
BP	GO:0042093	T-helper cell differentiation	4/151	66/18723	0.00198795	0.0141849	0.009154	HMGB1/MYB/MTOR/SMAD7	4
BP	GO:2000573	positive regulation of DNA biosynthetic process	4/151	66/18723	0.00198795	0.0141849	0.009154	ATM/SRC/MAPK3/MAPK1	4
BP	GO:0042110	T cell activation	11/151	487/18723	0.00201582	0.0143552	0.00926386	HMGB1/MYB/SRC/FZD7/STK11/MTOR/ATF2/SMAD7/TFRC/PIK3CA/ATG5	11
BP	GO:0097191	extrinsic apoptotic signaling pathway	7/151	219/18723	0.00202671	0.0143746	0.00927639	PARK7/SRC/GCLC/TGFBR1/PML/RIPK1/PTEN	7
BP	GO:2001020	regulation of response to DNA damage stimulus	7/151	219/18723	0.00202671	0.0143746	0.00927639	HMGB1/ATM/SIRT1/CEBPG/PML/HIC1/HSF1	7
BP	GO:0034250	positive regulation of cellular amide metabolic process	6/151	162/18723	0.00203058	0.0143746	0.00927639	NFE2L2/SIRT3/MAPK3/MTOR/MAPK1/PLA2G6	6
BP	GO:0006633	fatty acid biosynthetic process	6/151	163/18723	0.00209443	0.0147973	0.00954917	ALOX12/TRIB3/PRKAA1/ELOVL5/SIRT1/ACSL3	6
BP	GO:0061180	mammary gland epithelium development	4/151	67/18723	0.00210108	0.0148151	0.00956065	SRC/HIF1A/MAPK1/PML	4
BP	GO:0010498	proteasomal protein catabolic process	11/151	490/18723	0.00211441	0.0148798	0.00960243	PARK7/HERPUD1/GABARAPL2/TRIB3/NFE2L2/GCLC/SIRT1/USP7/SMAD7/PML/AURKA	11
BP	GO:0035601	protein deacylation	5/151	112/18723	0.00214386	0.015028	0.00969802	SIRT3/PRKAA1/SIRT1/MAPK8/JDP2	5
BP	GO:0046632	alpha-beta T cell differentiation	5/151	112/18723	0.00214386	0.015028	0.00969802	HMGB1/MYB/MTOR/ATF2/SMAD7	5
BP	GO:1902235	regulation of endoplasmic reticulum stress-induced intrinsic apoptotic signaling pathway	3/151	32/18723	0.00214861	0.0150319	0.00970054	PARK7/HERPUD1/SIRT1	3
BP	GO:0050680	negative regulation of epithelial cell proliferation	6/151	164/18723	0.00215977	0.0150805	0.00973194	PEX2/TGFBR1/RB1/STK11/ATF2/PTEN	6
BP	GO:0015850	organic hydroxy compound transport	8/151	284/18723	0.00217759	0.0151753	0.00979312	PARK7/OSBPL9/SREBF2/MYB/PRKAA1/SCP2/SIRT1/DRD4	8
BP	GO:0045861	negative regulation of proteolysis	9/151	351/18723	0.00221585	0.0153416	0.00990042	PARK7/HERPUD1/GABARAPL2/PEBP1/SRC/USP7/PML/NR4A1/DNAJB6	9
BP	GO:0002294	CD4-positive, alpha-beta T cell differentiation involved in immune response	4/151	68/18723	0.00221858	0.0153416	0.00990042	HMGB1/MYB/MTOR/SMAD7	4
BP	GO:0010812	negative regulation of cell-substrate adhesion	4/151	68/18723	0.00221858	0.0153416	0.00990042	NF2/SRC/FZD7/PTEN	4
BP	GO:1901016	regulation of potassium ion transmembrane transporter activity	4/151	68/18723	0.00221858	0.0153416	0.00990042	YWHAE/OXSR1/KLHL24/PTEN	4
BP	GO:0006066	alcohol metabolic process	9/151	353/18723	0.00230213	0.0158582	0.0102338	PARK7/ALDH3A2/SREBF2/PRKAA1/IDH1/VLDLR/AKR1C2/GOT1/PTEN	9
BP	GO:0031346	positive regulation of cell projection organization	9/151	353/18723	0.00230213	0.0158582	0.0102338	HRAS/NFE2L2/SRC/VLDLR/TGFBR1/STK11/PROM2/MTOR/PIK3CA	9
BP	GO:0002287	alpha-beta T cell activation involved in immune response	4/151	69/18723	0.00234053	0.0159702	0.0103061	HMGB1/MYB/MTOR/SMAD7	4
BP	GO:0002293	alpha-beta T cell differentiation involved in immune response	4/151	69/18723	0.00234053	0.0159702	0.0103061	HMGB1/MYB/MTOR/SMAD7	4
BP	GO:0007004	telomere maintenance via telomerase	4/151	69/18723	0.00234053	0.0159702	0.0103061	ATM/SRC/MAPK3/MAPK1	4
BP	GO:0015711	organic anion transport	9/151	354/18723	0.00234627	0.0159702	0.0103061	PRKAA1/SLC38A1/SLC7A11/SLC2A6/ABCC1/DRD4/SLC2A8/PLA2G6/SLC7A5	9
BP	GO:0001975	response to amphetamine	3/151	33/18723	0.0023496	0.0159702	0.0103061	DRD5/DRD4/NR4A1	3
BP	GO:0006536	glutamate metabolic process	3/151	33/18723	0.0023496	0.0159702	0.0103061	SLC7A11/GCLC/GOT1	3
BP	GO:0046685	response to arsenic-containing substance	3/151	33/18723	0.0023496	0.0159702	0.0103061	GCLC/PTEN/HSF1	3
BP	GO:0031960	response to corticosteroid	6/151	167/18723	0.00236508	0.0160449	0.0103543	HMGB1/CYBB/SRC/GOT1/KRAS/CDO1	6
BP	GO:0098657	import into cell	7/151	227/18723	0.00247905	0.0167863	0.0108328	PARK7/SLC38A1/SLC7A11/DRD4/ISCU/ACSL3/SLC7A5	7
BP	GO:0008286	insulin receptor signaling pathway	5/151	116/18723	0.00249824	0.0167893	0.0108347	PRKAA1/SRC/SIRT1/SLC2A8/PIK3CA	5
BP	GO:0030518	intracellular steroid hormone receptor signaling pathway	5/151	116/18723	0.00249824	0.0167893	0.0108347	PARK7/EGLN2/NCOA4/SRC/SIRT1	5
BP	GO:0098732	macromolecule deacylation	5/151	116/18723	0.00249824	0.0167893	0.0108347	SIRT3/PRKAA1/SIRT1/MAPK8/JDP2	5
BP	GO:1990748	cellular detoxification	5/151	116/18723	0.00249824	0.0167893	0.0108347	TXNRD1/PARK7/NFE2L2/PRDX1/DUOX2	5
BP	GO:0010661	positive regulation of muscle cell apoptotic process	3/151	34/18723	0.00256187	0.0170569	0.0110074	MAP3K5/BNIP3/PTEN	3
BP	GO:0016242	negative regulation of macroautophagy	3/151	34/18723	0.00256187	0.0170569	0.0110074	MTOR/PIK3CA/BECN1	3
BP	GO:0032212	positive regulation of telomere maintenance via telomerase	3/151	34/18723	0.00256187	0.0170569	0.0110074	ATM/MAPK3/MAPK1	3
BP	GO:0032770	positive regulation of monooxygenase activity	3/151	34/18723	0.00256187	0.0170569	0.0110074	PARK7/HIF1A/KRAS	3
BP	GO:0043516	regulation of DNA damage response, signal transduction by p53 class mediator	3/151	34/18723	0.00256187	0.0170569	0.0110074	ATM/SIRT1/HIC1	3
BP	GO:0010632	regulation of epithelial cell migration	8/151	292/18723	0.00258448	0.0171755	0.0110839	ALOX12/NFE2L2/HMGB1/SRC/HIF1A/SIRT1/MTOR/PTEN	8
BP	GO:0045444	fat cell differentiation	7/151	229/18723	0.00260343	0.0172694	0.0111445	TRIB3/SIRT1/MTOR/ATF2/JDP2/BNIP3/NR4A1	7
BP	GO:0048469	cell maturation	6/151	171/18723	0.00266128	0.0176205	0.0113711	MTCH1/HIF1A/RB1/MTOR/EPAS1/AURKA	6
BP	GO:0051101	regulation of DNA binding	5/151	118/18723	0.00269055	0.0177815	0.0114749	PARK7/HMGB1/RB1/CEBPG/MAPK8	5
BP	GO:0030330	DNA damage response, signal transduction by p53 class mediator	4/151	72/18723	0.00273395	0.0178257	0.0115035	ATM/SIRT1/PML/HIC1	4
BP	GO:0055021	regulation of cardiac muscle tissue growth	4/151	72/18723	0.00273395	0.0178257	0.0115035	TGFBR1/MTOR/MAPK1/PTEN	4
BP	GO:0071479	cellular response to ionizing radiation	4/151	72/18723	0.00273395	0.0178257	0.0115035	HRAS/ATM/SIRT1/HSF1	4
BP	GO:0001678	cellular glucose homeostasis	6/151	172/18723	0.00273949	0.0178257	0.0115035	PRKAA1/GCLC/HIF1A/SIRT1/PLA2G6/PIK3CA	6
BP	GO:0002237	response to molecule of bacterial origin	9/151	363/18723	0.00277458	0.0178257	0.0115035	HMGB1/CHMP5/SRC/MAPK3/MTDH/MAPK1/MAPK8/NR4A1/HSF1	9
BP	GO:0042391	regulation of membrane potential	10/151	434/18723	0.00278042	0.0178257	0.0115035	ALOX12/PARK7/SRC/YWHAE/GCLC/SMAD7/DRD4/GOT1/BNIP3/PTEN	10
BP	GO:0001893	maternal placenta development	3/151	35/18723	0.00278562	0.0178257	0.0115035	MAPK3/DAZAP1/MAPK1	3
BP	GO:0071108	protein K48-linked deubiquitination	3/151	35/18723	0.00278562	0.0178257	0.0115035	PARK7/BAP1/USP7	3
BP	GO:1905898	positive regulation of response to endoplasmic reticulum stress	3/151	35/18723	0.00278562	0.0178257	0.0115035	HERPUD1/NFE2L2/SIRT1	3
BP	GO:0000098	sulfur amino acid catabolic process	2/151	10/18723	0.00278683	0.0178257	0.0115035	CBS/CDO1	2
BP	GO:0032070	regulation of deoxyribonuclease activity	2/151	10/18723	0.00278683	0.0178257	0.0115035	HMGB1/SIRT1	2
BP	GO:0035520	monoubiquitinated protein deubiquitination	2/151	10/18723	0.00278683	0.0178257	0.0115035	BAP1/USP7	2
BP	GO:0036109	alpha-linolenic acid metabolic process	2/151	10/18723	0.00278683	0.0178257	0.0115035	SCP2/ELOVL5	2
BP	GO:0045792	negative regulation of cell size	2/151	10/18723	0.00278683	0.0178257	0.0115035	MTOR/PTEN	2
BP	GO:0060439	trachea morphogenesis	2/151	10/18723	0.00278683	0.0178257	0.0115035	MAPK3/MAPK1	2
BP	GO:0071073	positive regulation of phospholipid biosynthetic process	2/151	10/18723	0.00278683	0.0178257	0.0115035	CHP1/ACSL3	2
BP	GO:0071233	cellular response to leucine	2/151	10/18723	0.00278683	0.0178257	0.0115035	RPTOR/MTOR	2
BP	GO:2000434	regulation of protein neddylation	2/151	10/18723	0.00278683	0.0178257	0.0115035	HIF1A/EPAS1	2
BP	GO:0010469	regulation of signaling receptor activity	6/151	173/18723	0.00281942	0.0180021	0.0116173	PARK7/SRC/HIF1A/KLHL24/CHMP6/PTEN	6
BP	GO:0009615	response to virus	9/151	367/18723	0.0029838	0.0190177	0.0122727	SRC/HIF1A/ATF2/PML/TBK1/STMN1/BNIP3/DUOX2/BECN1	9
BP	GO:0045931	positive regulation of mitotic cell cycle	5/151	121/18723	0.00299883	0.0190183	0.0122731	RPTOR/BRD4/RB1/ASNS/HSF1	5
BP	GO:0006635	fatty acid beta-oxidation	4/151	74/18723	0.00302003	0.0190183	0.0122731	DECR1/PEX2/SCP2/MTOR	4
BP	GO:0006699	bile acid biosynthetic process	3/151	36/18723	0.00302105	0.0190183	0.0122731	OSBPL9/SCP2/SIRT1	3
BP	GO:0044743	protein transmembrane import into intracellular organelle	3/151	36/18723	0.00302105	0.0190183	0.0122731	PEX12/PEX2/PEX6	3
BP	GO:0051385	response to mineralocorticoid	3/151	36/18723	0.00302105	0.0190183	0.0122731	CYBB/SRC/KRAS	3
BP	GO:0070873	regulation of glycogen metabolic process	3/151	36/18723	0.00302105	0.0190183	0.0122731	HMGB1/PHKG2/MTOR	3
BP	GO:0097009	energy homeostasis	3/151	36/18723	0.00302105	0.0190183	0.0122731	PRKAA1/NR1D2/PIK3CA	3
BP	GO:0043534	blood vessel endothelial cell migration	6/151	176/18723	0.0030697	0.0192683	0.0124344	ALOX12/NFE2L2/HMGB1/HIF1A/SIRT1/NR4A1	6
BP	GO:0048738	cardiac muscle tissue development	7/151	236/18723	0.0030769	0.0192683	0.0124344	FZD7/TGFBR1/MTOR/MAPK1/SMAD7/PTEN/ATG5	7
BP	GO:0048762	mesenchymal cell differentiation	7/151	236/18723	0.0030769	0.0192683	0.0124344	MAPK3/TGFBR1/HIF1A/MTOR/MAPK1/SMAD7/PTEN	7
BP	GO:0042063	gliogenesis	8/151	301/18723	0.003111	0.0194478	0.0125503	MYB/NF2/MAPK3/MTOR/MAPK1/KRAS/BNIP3/PTEN	8
BP	GO:0030324	lung development	6/151	177/18723	0.00315671	0.0196821	0.0127015	HMGB1/SLC7A11/MAPK3/MAPK1/EPAS1/KRAS	6
BP	GO:0002292	T cell differentiation involved in immune response	4/151	75/18723	0.00317046	0.0196821	0.0127015	HMGB1/MYB/MTOR/SMAD7	4
BP	GO:0006278	RNA-dependent DNA biosynthetic process	4/151	75/18723	0.00317046	0.0196821	0.0127015	ATM/SRC/MAPK3/MAPK1	4
BP	GO:1903363	negative regulation of cellular protein catabolic process	4/151	75/18723	0.00317046	0.0196821	0.0127015	PARK7/GABARAPL2/USP7/PML	4
BP	GO:0006690	icosanoid metabolic process	5/151	123/18723	0.00321802	0.0199428	0.0128697	ALOX12/MAPK3/SIRT1/AKR1C2/ABCC1	5
BP	GO:1902745	positive regulation of lamellipodium organization	3/151	37/18723	0.00326835	0.0201849	0.0130259	SRC/MTOR/PIK3CA	3
BP	GO:1904358	positive regulation of telomere maintenance via telomere lengthening	3/151	37/18723	0.00326835	0.0201849	0.0130259	ATM/MAPK3/MAPK1	3
BP	GO:0097237	cellular response to toxic substance	5/151	124/18723	0.00333185	0.020466	0.0132073	TXNRD1/PARK7/NFE2L2/PRDX1/DUOX2	5
BP	GO:0006971	hypotonic response	2/151	11/18723	0.00338814	0.020466	0.0132073	OXSR1/AQP5	2
BP	GO:0008611	ether lipid biosynthetic process	2/151	11/18723	0.00338814	0.020466	0.0132073	AGPS/FAR1	2
BP	GO:0033860	regulation of NAD(P)H oxidase activity	2/151	11/18723	0.00338814	0.020466	0.0132073	PARK7/DRD5	2
BP	GO:0035404	histone-serine phosphorylation	2/151	11/18723	0.00338814	0.020466	0.0132073	PRKAA1/AURKA	2
BP	GO:0044068	modulation by symbiont of host cellular process	2/151	11/18723	0.00338814	0.020466	0.0132073	ULK1/ATG5	2
BP	GO:0045945	positive regulation of transcription by RNA polymerase III	2/151	11/18723	0.00338814	0.020466	0.0132073	RPTOR/MTOR	2
BP	GO:0046504	glycerol ether biosynthetic process	2/151	11/18723	0.00338814	0.020466	0.0132073	AGPS/FAR1	2
BP	GO:0051574	positive regulation of histone H3-K9 methylation	2/151	11/18723	0.00338814	0.020466	0.0132073	MYB/SIRT1	2
BP	GO:0090084	negative regulation of inclusion body assembly	2/151	11/18723	0.00338814	0.020466	0.0132073	HSF1/DNAJB6	2
BP	GO:0097384	cellular lipid biosynthetic process	2/151	11/18723	0.00338814	0.020466	0.0132073	AGPS/FAR1	2
BP	GO:1901533	negative regulation of hematopoietic progenitor cell differentiation	2/151	11/18723	0.00338814	0.020466	0.0132073	NFE2L2/MYB	2
BP	GO:2000786	positive regulation of autophagosome assembly	2/151	11/18723	0.00338814	0.020466	0.0132073	ULK1/BECN1	2
BP	GO:0009914	hormone transport	8/151	306/18723	0.00343763	0.0207299	0.0133777	PARK7/SIRT3/MYB/HIF1A/SNX4/ACSL4/PLA2G6/SLC7A5	8
BP	GO:0006874	cellular calcium ion homeostasis	10/151	448/18723	0.00348416	0.0209752	0.013536	HERPUD1/HMGB1/DRD5/YWHAE/PML/DRD4/GOT1/PLA2G6/BNIP3/ATG5	10
BP	GO:0030323	respiratory tube development	6/151	181/18723	0.00352328	0.0210605	0.013591	HMGB1/SLC7A11/MAPK3/MAPK1/EPAS1/KRAS	6
BP	GO:0045766	positive regulation of angiogenesis	6/151	181/18723	0.00352328	0.0210605	0.013591	NFE2L2/HMGB1/CYBB/HIF1A/MTDH/SIRT1	6
BP	GO:1904018	positive regulation of vasculature development	6/151	181/18723	0.00352328	0.0210605	0.013591	NFE2L2/HMGB1/CYBB/HIF1A/MTDH/SIRT1	6
BP	GO:1901031	regulation of response to reactive oxygen species	3/151	38/18723	0.00352772	0.0210605	0.013591	PARK7/NFE2L2/RIPK1	3
BP	GO:1903725	regulation of phospholipid metabolic process	3/151	38/18723	0.00352772	0.0210605	0.013591	IDH1/CHP1/ACSL3	3
BP	GO:0006909	phagocytosis	8/151	308/18723	0.00357549	0.0213102	0.0137521	ATG3/HMGB1/SRC/PLA2G6/PIK3CA/PTEN/ATG5/BECN1	8
BP	GO:0043543	protein acylation	7/151	243/18723	0.00361369	0.0215021	0.013876	PARK7/PRKAA1/BRPF1/MAPK3/SIRT1/ATF2/ATG5	7
BP	GO:0009064	glutamine family amino acid metabolic process	4/151	78/18723	0.00365226	0.0216596	0.0139776	SLC7A11/GCLC/ASNS/GOT1	4
BP	GO:0032024	positive regulation of insulin secretion	4/151	78/18723	0.00365226	0.0216596	0.0139776	SIRT3/HIF1A/ACSL4/PLA2G6	4
BP	GO:0051047	positive regulation of secretion	8/151	310/18723	0.00371761	0.0220107	0.0142042	SIRT3/MYB/HIF1A/SNX4/ACSL4/PLA2G6/ACSL3/ATG5	8
BP	GO:0060420	regulation of heart growth	4/151	79/18723	0.0038233	0.0225991	0.0145839	TGFBR1/MTOR/MAPK1/PTEN	4
BP	GO:0043433	negative regulation of DNA-binding transcription factor activity	6/151	185/18723	0.00392062	0.0231362	0.0149305	RB1/SIRT1/CHP1/CEBPG/USP7/SMAD7	6
BP	GO:0045787	positive regulation of cell cycle	8/151	313/18723	0.00393896	0.0232062	0.0149757	RPTOR/SRC/BRD4/RB1/ASNS/AURKA/HSF1/BECN1	8
BP	GO:0006644	phospholipid metabolic process	9/151	383/18723	0.00394859	0.0232247	0.0149877	ATM/FAR1/IDH1/CHP1/AGPAT3/PLA2G6/PIK3CA/ACSL3/PTEN	9
BP	GO:0071478	cellular response to radiation	6/151	186/18723	0.00402495	0.0233281	0.0150544	HRAS/ATM/STK11/SIRT1/EIF2S1/HSF1	6
BP	GO:0120032	regulation of plasma membrane bounded cell projection assembly	6/151	186/18723	0.00402495	0.0233281	0.0150544	HRAS/ATG3/TGFBR1/MTOR/PIK3CA/ATG5	6
BP	GO:0033002	muscle cell proliferation	7/151	248/18723	0.00403878	0.0233281	0.0150544	ALOX12/MYB/MAP3K5/TGFBR1/MTOR/MAPK1/PTEN	7
BP	GO:0006563	L-serine metabolic process	2/151	12/18723	0.00404432	0.0233281	0.0150544	PSAT1/CBS	2
BP	GO:0042762	regulation of sulfur metabolic process	2/151	12/18723	0.00404432	0.0233281	0.0150544	NFE2L2/SLC7A11	2
BP	GO:0043471	regulation of cellular carbohydrate catabolic process	2/151	12/18723	0.00404432	0.0233281	0.0150544	HMGB1/PHKG2	2
BP	GO:0051583	dopamine uptake involved in synaptic transmission	2/151	12/18723	0.00404432	0.0233281	0.0150544	PARK7/DRD4	2
BP	GO:0051934	catecholamine uptake involved in synaptic transmission	2/151	12/18723	0.00404432	0.0233281	0.0150544	PARK7/DRD4	2
BP	GO:0061307	cardiac neural crest cell differentiation involved in heart development	2/151	12/18723	0.00404432	0.0233281	0.0150544	MAPK3/MAPK1	2
BP	GO:0061308	cardiac neural crest cell development involved in heart development	2/151	12/18723	0.00404432	0.0233281	0.0150544	MAPK3/MAPK1	2
BP	GO:0072537	fibroblast activation	2/151	12/18723	0.00404432	0.0233281	0.0150544	MYB/GCLC	2
BP	GO:1901503	ether biosynthetic process	2/151	12/18723	0.00404432	0.0233281	0.0150544	AGPS/FAR1	2
BP	GO:0006282	regulation of DNA repair	5/151	130/18723	0.00407649	0.0234382	0.0151254	HMGB1/SIRT1/CEBPG/PML/HSF1	5
BP	GO:0030534	adult behavior	5/151	130/18723	0.00407649	0.0234382	0.0151254	PARK7/SLC7A11/MAFG/DRD4/PTEN	5
BP	GO:0010833	telomere maintenance via telomere lengthening	4/151	81/18723	0.00418151	0.0239268	0.0154407	ATM/SRC/MAPK3/MAPK1	4
BP	GO:0030641	regulation of cellular pH	4/151	81/18723	0.00418151	0.0239268	0.0154407	MAPK3/MAFG/CHP1/MAPK1	4
BP	GO:2000106	regulation of leukocyte apoptotic process	4/151	81/18723	0.00418151	0.0239268	0.0154407	SLC7A11/HIF1A/SIRT1/PTEN	4
BP	GO:0055074	calcium ion homeostasis	10/151	460/18723	0.00419425	0.0239614	0.015463	HERPUD1/HMGB1/DRD5/YWHAE/PML/DRD4/GOT1/PLA2G6/BNIP3/ATG5	10
BP	GO:0046683	response to organophosphorus	5/151	131/18723	0.00421125	0.0240202	0.015501	AQP8/PANX1/CDO1/PTEN/DUOX2	5
BP	GO:0071560	cellular response to transforming growth factor beta stimulus	7/151	250/18723	0.00421905	0.0240265	0.015505	SRC/TGFBR1/STK11/SIRT1/SMAD7/PML/GOT1	7
BP	GO:0006575	cellular modified amino acid metabolic process	6/151	188/18723	0.00423976	0.024106	0.0155564	PARK7/NFE2L2/SLC7A11/IDH1/GCLC/DUOX2	6
BP	GO:0003015	heart process	7/151	251/18723	0.00431144	0.0244748	0.0157944	SRC/YWHAE/MTOR/SMAD7/EPAS1/PIK3CA/ATG5	7
BP	GO:0001892	embryonic placenta development	4/151	82/18723	0.00436882	0.0245908	0.0158692	HIF1A/MAPK1/EPAS1/DNAJB6	4
BP	GO:0016575	histone deacetylation	4/151	82/18723	0.00436882	0.0245908	0.0158692	SIRT3/SIRT1/MAPK8/JDP2	4
BP	GO:1905897	regulation of response to endoplasmic reticulum stress	4/151	82/18723	0.00436882	0.0245908	0.0158692	PARK7/HERPUD1/NFE2L2/SIRT1	4
BP	GO:2001252	positive regulation of chromosome organization	4/151	82/18723	0.00436882	0.0245908	0.0158692	ATM/MAPK3/MAPK1/PML	4
BP	GO:0001953	negative regulation of cell-matrix adhesion	3/151	41/18723	0.00437994	0.0245908	0.0158692	NF2/SRC/PTEN	3
BP	GO:0031062	positive regulation of histone methylation	3/151	41/18723	0.00437994	0.0245908	0.0158692	MYB/BRD4/SIRT1	3
BP	GO:0071634	regulation of transforming growth factor beta production	3/151	41/18723	0.00437994	0.0245908	0.0158692	MYB/HIF1A/ATF2	3
BP	GO:0008202	steroid metabolic process	8/151	319/18723	0.00441215	0.0247329	0.0159609	OSBPL9/SREBF2/HSD17B11/PRKAA1/SCP2/VLDLR/SIRT1/AKR1C2	8
BP	GO:0009755	hormone-mediated signaling pathway	6/151	190/18723	0.00446293	0.0249784	0.0161194	PARK7/EGLN2/NCOA4/SRC/SIRT1/NR1D2	6
BP	GO:0010595	positive regulation of endothelial cell migration	5/151	133/18723	0.00449029	0.0249952	0.0161302	ALOX12/NFE2L2/HMGB1/HIF1A/SIRT1	5
BP	GO:0009895	negative regulation of catabolic process	8/151	320/18723	0.00449509	0.0249952	0.0161302	PARK7/GABARAPL2/PRKAA1/MTOR/USP7/PML/PIK3CA/BECN1	8
BP	GO:0016042	lipid catabolic process	8/151	320/18723	0.00449509	0.0249952	0.0161302	DECR1/HSD17B11/PRKAA1/PEX2/SCP2/IDH1/MTOR/PLA2G6	8
BP	GO:0009743	response to carbohydrate	7/151	253/18723	0.00450081	0.0249952	0.0161302	PRKAA1/GCLC/HIF1A/GOT1/PLA2G6/PIK3CA/PTEN	7
BP	GO:0097305	response to alcohol	7/151	253/18723	0.00450081	0.0249952	0.0161302	PRKAA1/CYBB/TGFBR1/AKR1C2/DRD4/CDO1/PTEN	7
BP	GO:0043367	CD4-positive, alpha-beta T cell differentiation	4/151	83/18723	0.00456172	0.0252943	0.0163232	HMGB1/MYB/MTOR/SMAD7	4
BP	GO:0046486	glycerolipid metabolic process	9/151	392/18723	0.00458989	0.0254111	0.0163986	ATM/FAR1/SIRT1/ACSL4/AGPAT3/PLA2G6/PIK3CA/ACSL3/PTEN	9
BP	GO:0033574	response to testosterone	3/151	42/18723	0.00468928	0.0258813	0.0167021	NCOA4/SIRT1/HSF1	3
BP	GO:0051602	response to electrical stimulus	3/151	42/18723	0.00468928	0.0258813	0.0167021	SRC/NR4A1/PTEN	3
BP	GO:0010635	regulation of mitochondrial fusion	2/151	13/18723	0.00475445	0.0259929	0.016774	BNIP3/TFRC	2
BP	GO:0034497	protein localization to phagophore assembly site	2/151	13/18723	0.00475445	0.0259929	0.016774	WIPI2/ATG13	2
BP	GO:0036462	TRAIL-activated apoptotic signaling pathway	2/151	13/18723	0.00475445	0.0259929	0.016774	PARK7/PTEN	2
BP	GO:0043201	response to leucine	2/151	13/18723	0.00475445	0.0259929	0.016774	RPTOR/MTOR	2
BP	GO:0044090	positive regulation of vacuole organization	2/151	13/18723	0.00475445	0.0259929	0.016774	ULK1/BECN1	2
BP	GO:0032370	positive regulation of lipid transport	4/151	84/18723	0.00476028	0.0259929	0.016774	MYB/SCP2/SIRT1/PLA2G6	4
BP	GO:2000134	negative regulation of G1/S transition of mitotic cell cycle	4/151	84/18723	0.00476028	0.0259929	0.016774	ATM/RB1/PML/PTEN	4
BP	GO:0071559	response to transforming growth factor beta	7/151	256/18723	0.00479658	0.0261512	0.0168762	SRC/TGFBR1/STK11/SIRT1/SMAD7/PML/GOT1	7
BP	GO:0043401	steroid hormone mediated signaling pathway	5/151	136/18723	0.00493319	0.0268551	0.0173305	PARK7/EGLN2/NCOA4/SRC/SIRT1	5
BP	GO:0001504	neurotransmitter uptake	3/151	43/18723	0.00501151	0.0271321	0.0175092	PARK7/SLC38A1/DRD4	3
BP	GO:0042088	T-helper 1 type immune response	3/151	43/18723	0.00501151	0.0271321	0.0175092	HRAS/HMGB1/MTOR	3
BP	GO:0071604	transforming growth factor beta production	3/151	43/18723	0.00501151	0.0271321	0.0175092	MYB/HIF1A/ATF2	3
BP	GO:0019221	cytokine-mediated signaling pathway	10/151	472/18723	0.00501436	0.0271321	0.0175092	IL33/SRC/MAPK3/OXSR1/HIF1A/SIRT1/TBK1/RIPK1/KRAS/DUOX2	10
BP	GO:0030879	mammary gland development	5/151	137/18723	0.00508747	0.0274447	0.017711	SRC/HIF1A/MAPK1/PML/CDO1	5
BP	GO:0045471	response to ethanol	5/151	137/18723	0.00508747	0.0274447	0.017711	PRKAA1/CYBB/DRD4/CDO1/PTEN	5
BP	GO:0015908	fatty acid transport	4/151	86/18723	0.00517465	0.0278312	0.0179604	ACSL4/DRD4/PLA2G6/ACSL3	4
BP	GO:0032413	negative regulation of ion transmembrane transporter activity	4/151	86/18723	0.00517465	0.0278312	0.0179604	YWHAE/OXSR1/DRD4/PTEN	4
BP	GO:0032881	regulation of polysaccharide metabolic process	3/151	44/18723	0.00534678	0.0286709	0.0185023	HMGB1/PHKG2/MTOR	3
BP	GO:0042554	superoxide anion generation	3/151	44/18723	0.00534678	0.0286709	0.0185023	ALOX12/CYBB/DUOX2	3
BP	GO:0001776	leukocyte homeostasis	4/151	87/18723	0.00539062	0.0287767	0.0185705	HMGB1/SLC7A11/HIF1A/BAP1	4
BP	GO:0044070	regulation of anion transport	4/151	87/18723	0.00539062	0.0287767	0.0185705	PRKAA1/MTOR/RIPK1/PLA2G6	4
BP	GO:0150104	transport across blood-brain barrier	4/151	87/18723	0.00539062	0.0287767	0.0185705	SLC38A1/ABCC1/TFRC/SLC7A5	4
BP	GO:0031330	negative regulation of cellular catabolic process	7/151	262/18723	0.00543187	0.0289538	0.0186848	PARK7/GABARAPL2/MTOR/USP7/PML/PIK3CA/BECN1	7
BP	GO:0006521	regulation of cellular amino acid metabolic process	2/151	14/18723	0.00551763	0.0289797	0.0187015	PARK7/SLC7A11	2
BP	GO:0009071	serine family amino acid catabolic process	2/151	14/18723	0.00551763	0.0289797	0.0187015	CBS/CDO1	2
BP	GO:0035672	oligopeptide transmembrane transport	2/151	14/18723	0.00551763	0.0289797	0.0187015	SLC7A11/ABCC1	2
BP	GO:0043517	positive regulation of DNA damage response, signal transduction by p53 class mediator	2/151	14/18723	0.00551763	0.0289797	0.0187015	ATM/HIC1	2
BP	GO:0044154	histone H3-K14 acetylation	2/151	14/18723	0.00551763	0.0289797	0.0187015	BRPF1/SIRT1	2
BP	GO:0051547	regulation of keratinocyte migration	2/151	14/18723	0.00551763	0.0289797	0.0187015	MTOR/PTEN	2
BP	GO:0060576	intestinal epithelial cell development	2/151	14/18723	0.00551763	0.0289797	0.0187015	SRC/HIF1A	2
BP	GO:0090239	regulation of histone H4 acetylation	2/151	14/18723	0.00551763	0.0289797	0.0187015	SIRT1/ATG5	2
BP	GO:1901857	positive regulation of cellular respiration	2/151	14/18723	0.00551763	0.0289797	0.0187015	PARK7/ISCU	2
BP	GO:1904294	positive regulation of ERAD pathway	2/151	14/18723	0.00551763	0.0289797	0.0187015	HERPUD1/NFE2L2	2
BP	GO:0010232	vascular transport	4/151	88/18723	0.00561253	0.029435	0.0189953	SLC38A1/ABCC1/TFRC/SLC7A5	4
BP	GO:0015833	peptide transport	7/151	264/18723	0.00565706	0.0296086	0.0191074	PARK7/SIRT3/SLC7A11/HIF1A/ABCC1/ACSL4/PLA2G6	7
BP	GO:0006110	regulation of glycolytic process	3/151	45/18723	0.00569524	0.0296086	0.0191074	PRKAA1/HIF1A/SLC2A6	3
BP	GO:0035384	thioester biosynthetic process	3/151	45/18723	0.00569524	0.0296086	0.0191074	ELOVL5/ACSL4/ACSL3	3
BP	GO:0042551	neuron maturation	3/151	45/18723	0.00569524	0.0296086	0.0191074	MTCH1/RB1/MTOR	3
BP	GO:0048538	thymus development	3/151	45/18723	0.00569524	0.0296086	0.0191074	MAPK3/TGFBR1/MAPK1	3
BP	GO:0071616	acyl-CoA biosynthetic process	3/151	45/18723	0.00569524	0.0296086	0.0191074	ELOVL5/ACSL4/ACSL3	3
BP	GO:0050729	positive regulation of inflammatory response	5/151	142/18723	0.00591055	0.0306391	0.0197724	IL33/PARK7/SNX4/ABCC1/RIPK1	5
BP	GO:2000045	regulation of G1/S transition of mitotic cell cycle	5/151	142/18723	0.00591055	0.0306391	0.0197724	ATM/RPTOR/RB1/PML/PTEN	5
BP	GO:0006325	chromatin organization	9/151	409/18723	0.0060206	0.0311644	0.0201114	HMGB1/MYB/BRD4/RB1/SIRT1/BRD3/AEBP2/BRD2/PHF21A	9
BP	GO:0006984	ER-nucleus signaling pathway	3/151	46/18723	0.00605701	0.0312626	0.0201747	NFE2L2/SREBF2/EIF2S1	3
BP	GO:0031648	protein destabilization	3/151	46/18723	0.00605701	0.0312626	0.0201747	PEX2/SRC/SIRT1	3
BP	GO:0060541	respiratory system development	6/151	203/18723	0.00613071	0.0315974	0.0203908	HMGB1/SLC7A11/MAPK3/MAPK1/EPAS1/KRAS	6
BP	GO:0007612	learning	5/151	144/18723	0.00626462	0.0317713	0.020503	DRD5/SLC7A11/HIF1A/MTOR/KRAS	5
BP	GO:0014065	phosphatidylinositol 3-kinase signaling	5/151	144/18723	0.00626462	0.0317713	0.020503	SRC/SIRT1/PIK3CA/PTEN/BECN1	5
BP	GO:0002697	regulation of immune effector process	8/151	339/18723	0.00631128	0.0317713	0.020503	HMGB1/MYB/SIRT1/SNX4/SMAD7/TFRC/ATG5/SLC7A5	8
BP	GO:0006885	regulation of pH	4/151	91/18723	0.00631467	0.0317713	0.020503	MAPK3/MAFG/CHP1/MAPK1	4
BP	GO:0051492	regulation of stress fiber assembly	4/151	91/18723	0.00631467	0.0317713	0.020503	NF2/TGFBR1/MTOR/STMN1	4
BP	GO:0006089	lactate metabolic process	2/151	15/18723	0.00633297	0.0317713	0.020503	PARK7/HIF1A	2
BP	GO:0009083	branched-chain amino acid catabolic process	2/151	15/18723	0.00633297	0.0317713	0.020503	ACADSB/BCAT2	2
BP	GO:0010273	detoxification of copper ion	2/151	15/18723	0.00633297	0.0317713	0.020503	PARK7/MT1G	2
BP	GO:0010940	positive regulation of necrotic cell death	2/151	15/18723	0.00633297	0.0317713	0.020503	RIPK1/BNIP3	2
BP	GO:0018410	C-terminal protein amino acid modification	2/151	15/18723	0.00633297	0.0317713	0.020503	WIPI2/ATG5	2
BP	GO:0032354	response to follicle-stimulating hormone	2/151	15/18723	0.00633297	0.0317713	0.020503	GCLC/ASNS	2
BP	GO:0045475	locomotor rhythm	2/151	15/18723	0.00633297	0.0317713	0.020503	MTOR/PTEN	2
BP	GO:0048308	organelle inheritance	2/151	15/18723	0.00633297	0.0317713	0.020503	MAPK3/MAPK1	2
BP	GO:0048313	Golgi inheritance	2/151	15/18723	0.00633297	0.0317713	0.020503	MAPK3/MAPK1	2
BP	GO:0070885	negative regulation of calcineurin-NFAT signaling cascade	2/151	15/18723	0.00633297	0.0317713	0.020503	MTOR/CHP1	2
BP	GO:0106057	negative regulation of calcineurin-mediated signaling	2/151	15/18723	0.00633297	0.0317713	0.020503	MTOR/CHP1	2
BP	GO:1903727	positive regulation of phospholipid metabolic process	2/151	15/18723	0.00633297	0.0317713	0.020503	CHP1/ACSL3	2
BP	GO:1904424	regulation of GTP binding	2/151	15/18723	0.00633297	0.0317713	0.020503	STMN1/EIF2S1	2
BP	GO:1990169	stress response to copper ion	2/151	15/18723	0.00633297	0.0317713	0.020503	PARK7/MT1G	2
BP	GO:0009117	nucleotide metabolic process	10/151	489/18723	0.00638653	0.0319952	0.0206475	PARK7/FAR1/PRKAA1/HIF1A/ELOVL5/SLC2A6/MAPK1/ACSL4/ATP5MC3/ACSL3	10
BP	GO:0010799	regulation of peptidyl-threonine phosphorylation	3/151	47/18723	0.00643224	0.0320449	0.0206796	RPTOR/MAPK1/SMAD7	3
BP	GO:0048512	circadian behavior	3/151	47/18723	0.00643224	0.0320449	0.0206796	MTOR/NR1D2/PTEN	3
BP	GO:0051972	regulation of telomerase activity	3/151	47/18723	0.00643224	0.0320449	0.0206796	SRC/MAPK3/MAPK1	3
BP	GO:0120163	negative regulation of cold-induced thermogenesis	3/151	47/18723	0.00643224	0.0320449	0.0206796	ARRDC3/RB1/STK11	3
BP	GO:1903351	cellular response to dopamine	4/151	92/18723	0.00656108	0.0326414	0.0210645	DRD5/MAPK3/MAPK1/DRD4	4
BP	GO:0045765	regulation of angiogenesis	8/151	342/18723	0.00664269	0.0330015	0.0212969	NFE2L2/HMGB1/CYBB/HIF1A/MTDH/SIRT1/ATF2/PML	8
BP	GO:0046942	carboxylic acid transport	7/151	273/18723	0.00675808	0.0334698	0.0215991	PRKAA1/SLC38A1/SLC7A11/ABCC1/DRD4/PLA2G6/SLC7A5	7
BP	GO:0007589	body fluid secretion	4/151	93/18723	0.00681379	0.0334698	0.0215991	HIF1A/AQP5/CDO1/ATG5	4
BP	GO:0019217	regulation of fatty acid metabolic process	4/151	93/18723	0.00681379	0.0334698	0.0215991	TRIB3/ELOVL5/SIRT1/MTOR	4
BP	GO:0097306	cellular response to alcohol	4/151	93/18723	0.00681379	0.0334698	0.0215991	PRKAA1/CYBB/AKR1C2/PTEN	4
BP	GO:1902807	negative regulation of cell cycle G1/S phase transition	4/151	93/18723	0.00681379	0.0334698	0.0215991	ATM/RB1/PML/PTEN	4
BP	GO:1903350	response to dopamine	4/151	93/18723	0.00681379	0.0334698	0.0215991	DRD5/MAPK3/MAPK1/DRD4	4
BP	GO:0090311	regulation of protein deacetylation	3/151	48/18723	0.00682103	0.0334698	0.0215991	PRKAA1/MAPK8/JDP2	3
BP	GO:2000059	negative regulation of ubiquitin-dependent protein catabolic process	3/151	48/18723	0.00682103	0.0334698	0.0215991	PARK7/USP7/PML	3
BP	GO:2001238	positive regulation of extrinsic apoptotic signaling pathway	3/151	48/18723	0.00682103	0.0334698	0.0215991	PML/RIPK1/PTEN	3
BP	GO:0002690	positive regulation of leukocyte chemotaxis	4/151	94/18723	0.00707286	0.0344535	0.022234	HMGB1/MAPK3/OXSR1/MAPK1	4
BP	GO:0030316	osteoclast differentiation	4/151	94/18723	0.00707286	0.0344535	0.022234	SRC/MTOR/IREB2/TFRC	4
BP	GO:0032091	negative regulation of protein binding	4/151	94/18723	0.00707286	0.0344535	0.022234	PARK7/MAPK3/MAPK8/AURKA	4
BP	GO:0006753	nucleoside phosphate metabolic process	10/151	497/18723	0.00712594	0.0344535	0.022234	PARK7/FAR1/PRKAA1/HIF1A/ELOVL5/SLC2A6/MAPK1/ACSL4/ATP5MC3/ACSL3	10
BP	GO:0045637	regulation of myeloid cell differentiation	6/151	210/18723	0.007197	0.0344535	0.022234	HMGB1/HIF1A/RB1/MTOR/RIPK1/HSF1	6
BP	GO:0005980	glycogen catabolic process	2/151	16/18723	0.00719959	0.0344535	0.022234	HMGB1/PHKG2	2
BP	GO:0006206	pyrimidine nucleobase metabolic process	2/151	16/18723	0.00719959	0.0344535	0.022234	MTOR/MAPK1	2
BP	GO:0006857	oligopeptide transport	2/151	16/18723	0.00719959	0.0344535	0.022234	SLC7A11/ABCC1	2
BP	GO:0009415	response to water	2/151	16/18723	0.00719959	0.0344535	0.022234	ATF2/PIK3CA	2
BP	GO:0035067	negative regulation of histone acetylation	2/151	16/18723	0.00719959	0.0344535	0.022234	SIRT1/ATG5	2
BP	GO:0097284	hepatocyte apoptotic process	2/151	16/18723	0.00719959	0.0344535	0.022234	RB1/ATF2	2
BP	GO:2000651	positive regulation of sodium ion transmembrane transporter activity	2/151	16/18723	0.00719959	0.0344535	0.022234	CHP1/DRD4	2
BP	GO:0032368	regulation of lipid transport	5/151	149/18723	0.00721459	0.0344535	0.022234	SREBF2/MYB/SCP2/SIRT1/PLA2G6	5
BP	GO:0007622	rhythmic behavior	3/151	49/18723	0.00722351	0.0344535	0.022234	MTOR/NR1D2/PTEN	3
BP	GO:0008206	bile acid metabolic process	3/151	49/18723	0.00722351	0.0344535	0.022234	OSBPL9/SCP2/SIRT1	3
BP	GO:0010823	negative regulation of mitochondrion organization	3/151	49/18723	0.00722351	0.0344535	0.022234	GCLC/BNIP3/TFRC	3
BP	GO:0014075	response to amine	3/151	49/18723	0.00722351	0.0344535	0.022234	DRD5/DRD4/NR4A1	3
BP	GO:0042304	regulation of fatty acid biosynthetic process	3/151	49/18723	0.00722351	0.0344535	0.022234	TRIB3/ELOVL5/SIRT1	3
BP	GO:0046605	regulation of centrosome cycle	3/151	49/18723	0.00722351	0.0344535	0.022234	CHMP5/SIRT1/AURKA	3
BP	GO:0070849	response to epidermal growth factor	3/151	49/18723	0.00722351	0.0344535	0.022234	MAPK3/MAPK1/BECN1	3
BP	GO:1901799	negative regulation of proteasomal protein catabolic process	3/151	49/18723	0.00722351	0.0344535	0.022234	PARK7/GABARAPL2/USP7	3
BP	GO:0050764	regulation of phagocytosis	4/151	95/18723	0.00733836	0.0348471	0.022488	ATG3/HMGB1/PTEN/ATG5	4
BP	GO:1901379	regulation of potassium ion transmembrane transport	4/151	95/18723	0.00733836	0.0348471	0.022488	YWHAE/OXSR1/KLHL24/PTEN	4
BP	GO:0010639	negative regulation of organelle organization	8/151	348/18723	0.00734494	0.0348471	0.022488	ATM/SRC/GCLC/STMN1/BNIP3/TFRC/PIK3CA/BECN1	8
BP	GO:1901342	regulation of vasculature development	8/151	348/18723	0.00734494	0.0348471	0.022488	NFE2L2/HMGB1/CYBB/HIF1A/MTDH/SIRT1/ATF2/PML	8
BP	GO:0009749	response to glucose	6/151	212/18723	0.00752487	0.0354938	0.0229053	PRKAA1/GCLC/HIF1A/PLA2G6/PIK3CA/PTEN	6
BP	GO:1902105	regulation of leukocyte differentiation	7/151	279/18723	0.00757591	0.0354938	0.0229053	HMGB1/MYB/RB1/MTOR/SMAD7/RIPK1/HSF1	7
BP	GO:0002718	regulation of cytokine production involved in immune response	4/151	96/18723	0.00761036	0.0354938	0.0229053	SIRT1/SMAD7/ATG5/SLC7A5	4
BP	GO:0006637	acyl-CoA metabolic process	4/151	96/18723	0.00761036	0.0354938	0.0229053	FAR1/ELOVL5/ACSL4/ACSL3	4
BP	GO:0034620	cellular response to unfolded protein	4/151	96/18723	0.00761036	0.0354938	0.0229053	HERPUD1/NFE2L2/EIF2S1/HSF1	4
BP	GO:0035383	thioester metabolic process	4/151	96/18723	0.00761036	0.0354938	0.0229053	FAR1/ELOVL5/ACSL4/ACSL3	4
BP	GO:0055017	cardiac muscle tissue growth	4/151	96/18723	0.00761036	0.0354938	0.0229053	TGFBR1/MTOR/MAPK1/PTEN	4
BP	GO:0043535	regulation of blood vessel endothelial cell migration	5/151	151/18723	0.00762129	0.0354938	0.0229053	ALOX12/NFE2L2/HMGB1/HIF1A/SIRT1	5
BP	GO:0071333	cellular response to glucose stimulus	5/151	151/18723	0.00762129	0.0354938	0.0229053	PRKAA1/GCLC/HIF1A/PLA2G6/PIK3CA	5
BP	GO:0001961	positive regulation of cytokine-mediated signaling pathway	3/151	50/18723	0.00763979	0.0354938	0.0229053	HIF1A/TBK1/RIPK1	3
BP	GO:0007080	mitotic metaphase plate congression	3/151	50/18723	0.00763979	0.0354938	0.0229053	CHMP5/CHMP6/BECN1	3
BP	GO:0018023	peptidyl-lysine trimethylation	3/151	50/18723	0.00763979	0.0354938	0.0229053	SETD1B/BRD4/SIRT1	3
BP	GO:0038093	Fc receptor signaling pathway	3/151	50/18723	0.00763979	0.0354938	0.0229053	SRC/MAPK8/PLA2G6	3
BP	GO:0045058	T cell selection	3/151	50/18723	0.00763979	0.0354938	0.0229053	STK11/MTOR/ATG5	3
BP	GO:0050873	brown fat cell differentiation	3/151	50/18723	0.00763979	0.0354938	0.0229053	SIRT1/MTOR/BNIP3	3
BP	GO:0060425	lung morphogenesis	3/151	50/18723	0.00763979	0.0354938	0.0229053	MAPK3/MAPK1/KRAS	3
BP	GO:0021700	developmental maturation	7/151	280/18723	0.00771903	0.0358155	0.0231129	MTCH1/HIF1A/RB1/MTOR/EPAS1/AURKA/PTEN	7
BP	GO:0044242	cellular lipid catabolic process	6/151	214/18723	0.00786339	0.0363877	0.0234821	DECR1/PEX2/SCP2/IDH1/MTOR/PLA2G6	6
BP	GO:0120162	positive regulation of cold-induced thermogenesis	4/151	97/18723	0.00788891	0.0363877	0.0234821	DECR1/FH/EPAS1/HSF1	4
BP	GO:0071331	cellular response to hexose stimulus	5/151	153/18723	0.0080437	0.0363877	0.0234821	PRKAA1/GCLC/HIF1A/PLA2G6/PIK3CA	5
BP	GO:0120254	olefinic compound metabolic process	5/151	153/18723	0.0080437	0.0363877	0.0234821	ALOX12/SCP2/MAPK3/ELOVL5/AKR1C2	5
BP	GO:0006636	unsaturated fatty acid biosynthetic process	3/151	51/18723	0.00806998	0.0363877	0.0234821	ALOX12/ELOVL5/SIRT1	3
BP	GO:0010656	negative regulation of muscle cell apoptotic process	3/151	51/18723	0.00806998	0.0363877	0.0234821	ALOX12/NFE2L2/HSF1	3
BP	GO:0014009	glial cell proliferation	3/151	51/18723	0.00806998	0.0363877	0.0234821	MYB/NF2/MTOR	3
BP	GO:0043370	regulation of CD4-positive, alpha-beta T cell differentiation	3/151	51/18723	0.00806998	0.0363877	0.0234821	HMGB1/MYB/SMAD7	3
BP	GO:0045104	intermediate filament cytoskeleton organization	3/151	51/18723	0.00806998	0.0363877	0.0234821	KLHL24/ATF2/DNAJB6	3
BP	GO:0051339	regulation of lyase activity	3/151	51/18723	0.00806998	0.0363877	0.0234821	PARK7/DRD5/ISCU	3
BP	GO:0060043	regulation of cardiac muscle cell proliferation	3/151	51/18723	0.00806998	0.0363877	0.0234821	TGFBR1/MAPK1/PTEN	3
BP	GO:0065002	intracellular protein transmembrane transport	3/151	51/18723	0.00806998	0.0363877	0.0234821	PEX12/PEX2/PEX6	3
BP	GO:0000097	sulfur amino acid biosynthetic process	2/151	17/18723	0.00811662	0.0363877	0.0234821	CBS/CDO1	2
BP	GO:0001780	neutrophil homeostasis	2/151	17/18723	0.00811662	0.0363877	0.0234821	HMGB1/SLC7A11	2
BP	GO:0009251	glucan catabolic process	2/151	17/18723	0.00811662	0.0363877	0.0234821	HMGB1/PHKG2	2
BP	GO:0032511	late endosome to vacuole transport via multivesicular body sorting pathway	2/151	17/18723	0.00811662	0.0363877	0.0234821	CHMP5/CHMP6	2
BP	GO:0036092	phosphatidylinositol-3-phosphate biosynthetic process	2/151	17/18723	0.00811662	0.0363877	0.0234821	ATM/PIK3CA	2
BP	GO:0042053	regulation of dopamine metabolic process	2/151	17/18723	0.00811662	0.0363877	0.0234821	PARK7/DRD4	2
BP	GO:0042069	regulation of catecholamine metabolic process	2/151	17/18723	0.00811662	0.0363877	0.0234821	PARK7/DRD4	2
BP	GO:0061952	midbody abscission	2/151	17/18723	0.00811662	0.0363877	0.0234821	CHMP5/CHMP6	2
BP	GO:0070875	positive regulation of glycogen metabolic process	2/151	17/18723	0.00811662	0.0363877	0.0234821	HMGB1/PHKG2	2
BP	GO:0090083	regulation of inclusion body assembly	2/151	17/18723	0.00811662	0.0363877	0.0234821	HSF1/DNAJB6	2
BP	GO:0090494	dopamine uptake	2/151	17/18723	0.00811662	0.0363877	0.0234821	PARK7/DRD4	2
BP	GO:1903358	regulation of Golgi organization	2/151	17/18723	0.00811662	0.0363877	0.0234821	MAPK3/MAPK1	2
BP	GO:1904262	negative regulation of TORC1 signaling	2/151	17/18723	0.00811662	0.0363877	0.0234821	ATM/STK11	2
BP	GO:1904355	positive regulation of telomere capping	2/151	17/18723	0.00811662	0.0363877	0.0234821	MAPK3/MAPK1	2
BP	GO:2000811	negative regulation of anoikis	2/151	17/18723	0.00811662	0.0363877	0.0234821	SRC/PIK3CA	2
BP	GO:0002367	cytokine production involved in immune response	4/151	98/18723	0.00817408	0.0365995	0.0236188	SIRT1/SMAD7/ATG5/SLC7A5	4
BP	GO:0007178	transmembrane receptor protein serine/threonine kinase signaling pathway	8/151	355/18723	0.00823358	0.0368198	0.023761	SRC/MAPK3/TGFBR1/STK11/SIRT1/SMAD7/PML/GOT1	8
BP	GO:0016052	carbohydrate catabolic process	5/151	154/18723	0.00826089	0.03685	0.0237805	HMGB1/PHKG2/PRKAA1/HIF1A/SLC2A6	5
BP	GO:0071326	cellular response to monosaccharide stimulus	5/151	154/18723	0.00826089	0.03685	0.0237805	PRKAA1/GCLC/HIF1A/PLA2G6/PIK3CA	5
BP	GO:0008630	intrinsic apoptotic signaling pathway in response to DNA damage	4/151	99/18723	0.00846594	0.0376708	0.0243102	ATM/SIRT1/PML/HIC1	4
BP	GO:0010717	regulation of epithelial to mesenchymal transition	4/151	99/18723	0.00846594	0.0376708	0.0243102	TGFBR1/MTOR/SMAD7/PTEN	4
BP	GO:0002218	activation of innate immune response	3/151	52/18723	0.00851418	0.0377448	0.0243579	HMGB1/SRC/TBK1	3
BP	GO:0045103	intermediate filament-based process	3/151	52/18723	0.00851418	0.0377448	0.0243579	KLHL24/ATF2/DNAJB6	3
BP	GO:0051496	positive regulation of stress fiber assembly	3/151	52/18723	0.00851418	0.0377448	0.0243579	NF2/TGFBR1/MTOR	3
BP	GO:0035051	cardiocyte differentiation	5/151	156/18723	0.00870743	0.0385062	0.0248493	MAPK3/FZD7/MTOR/MAPK1/ATG5	5
BP	GO:0046631	alpha-beta T cell activation	5/151	156/18723	0.00870743	0.0385062	0.0248493	HMGB1/MYB/MTOR/ATF2/SMAD7	5
BP	GO:0009746	response to hexose	6/151	219/18723	0.0087576	0.0386157	0.02492	PRKAA1/GCLC/HIF1A/PLA2G6/PIK3CA/PTEN	6
BP	GO:0009062	fatty acid catabolic process	4/151	100/18723	0.00876454	0.0386157	0.02492	DECR1/PEX2/SCP2/MTOR	4
BP	GO:0110020	regulation of actomyosin structure organization	4/151	100/18723	0.00876454	0.0386157	0.02492	NF2/TGFBR1/MTOR/STMN1	4
BP	GO:0001837	epithelial to mesenchymal transition	5/151	157/18723	0.00893685	0.0391342	0.0252546	TGFBR1/HIF1A/MTOR/SMAD7/PTEN	5
BP	GO:0007034	vacuolar transport	5/151	157/18723	0.00893685	0.0391342	0.0252546	LAMP2/NCOA4/CHMP5/CHMP6/BECN1	5
BP	GO:0051017	actin filament bundle assembly	5/151	157/18723	0.00893685	0.0391342	0.0252546	NF2/SRC/TGFBR1/MTOR/STMN1	5
BP	GO:1902107	positive regulation of leukocyte differentiation	5/151	157/18723	0.00893685	0.0391342	0.0252546	HMGB1/MYB/RB1/RIPK1/HSF1	5
BP	GO:1903708	positive regulation of hemopoiesis	5/151	157/18723	0.00893685	0.0391342	0.0252546	HMGB1/MYB/RB1/RIPK1/HSF1	5
BP	GO:0031279	regulation of cyclase activity	3/151	53/18723	0.00897249	0.0391945	0.0252934	DRD5/MAPK3/MAPK8	3
BP	GO:0071715	icosanoid transport	3/151	53/18723	0.00897249	0.0391945	0.0252934	ABCC1/DRD4/PLA2G6	3
BP	GO:0006103	2-oxoglutarate metabolic process	2/151	18/18723	0.00908321	0.0392001	0.0252971	IDH1/GOT1	2
BP	GO:0036499	PERK-mediated unfolded protein response	2/151	18/18723	0.00908321	0.0392001	0.0252971	NFE2L2/EIF2S1	2
BP	GO:0044247	cellular polysaccharide catabolic process	2/151	18/18723	0.00908321	0.0392001	0.0252971	HMGB1/PHKG2	2
BP	GO:0045116	protein neddylation	2/151	18/18723	0.00908321	0.0392001	0.0252971	HIF1A/EPAS1	2
BP	GO:0051895	negative regulation of focal adhesion assembly	2/151	18/18723	0.00908321	0.0392001	0.0252971	SRC/PTEN	2
BP	GO:0060438	trachea development	2/151	18/18723	0.00908321	0.0392001	0.0252971	MAPK3/MAPK1	2
BP	GO:0061687	detoxification of inorganic compound	2/151	18/18723	0.00908321	0.0392001	0.0252971	PARK7/MT1G	2
BP	GO:0090493	catecholamine uptake	2/151	18/18723	0.00908321	0.0392001	0.0252971	PARK7/DRD4	2
BP	GO:0150118	negative regulation of cell-substrate junction organization	2/151	18/18723	0.00908321	0.0392001	0.0252971	SRC/PTEN	2
BP	GO:1903209	positive regulation of oxidative stress-induced cell death	2/151	18/18723	0.00908321	0.0392001	0.0252971	PARK7/RIPK1	2
BP	GO:0008406	gonad development	6/151	221/18723	0.00913493	0.0393758	0.0254105	TFAP2C/NCOA4/SRC/IDH1/TGFBR1/SIRT1	6
BP	GO:0050804	modulation of chemical synaptic transmission	9/151	439/18723	0.0093595	0.0402953	0.0260039	HRAS/DRD5/SLC7A11/SRC/MTOR/MAPK1/PLA2G6/KRAS/PTEN	9
BP	GO:0035710	CD4-positive, alpha-beta T cell activation	4/151	102/18723	0.00938223	0.0403447	0.0260357	HMGB1/MYB/MTOR/SMAD7	4
BP	GO:0060485	mesenchyme development	7/151	291/18723	0.00942845	0.0403723	0.0260535	MAPK3/TGFBR1/HIF1A/MTOR/MAPK1/SMAD7/PTEN	7
BP	GO:0006584	catecholamine metabolic process	3/151	54/18723	0.00944499	0.0403723	0.0260535	PARK7/DRD4/EPAS1	3
BP	GO:0009712	catechol-containing compound metabolic process	3/151	54/18723	0.00944499	0.0403723	0.0260535	PARK7/DRD4/EPAS1	3
BP	GO:0030520	intracellular estrogen receptor signaling pathway	3/151	54/18723	0.00944499	0.0403723	0.0260535	EGLN2/NCOA4/SRC	3
BP	GO:1902743	regulation of lamellipodium organization	3/151	54/18723	0.00944499	0.0403723	0.0260535	SRC/MTOR/PIK3CA	3
BP	GO:0099177	regulation of trans-synaptic signaling	9/151	440/18723	0.0094909	0.0405202	0.026149	HRAS/DRD5/SLC7A11/SRC/MTOR/MAPK1/PLA2G6/KRAS/PTEN	9
BP	GO:0030004	cellular monovalent inorganic cation homeostasis	4/151	103/18723	0.00970142	0.0412224	0.0266021	MAPK3/MAFG/CHP1/MAPK1	4
BP	GO:0030148	sphingolipid biosynthetic process	4/151	103/18723	0.00970142	0.0412224	0.0266021	SIRT3/PRKAA1/ELOVL5/PLA2G6	4
BP	GO:0032760	positive regulation of tumor necrosis factor production	4/151	103/18723	0.00970142	0.0412224	0.0266021	IL33/HMGB1/CYBB/RIPK1	4
BP	GO:0090277	positive regulation of peptide hormone secretion	4/151	103/18723	0.00970142	0.0412224	0.0266021	SIRT3/HIF1A/ACSL4/PLA2G6	4
BP	GO:0061572	actin filament bundle organization	5/151	161/18723	0.00989633	0.0419952	0.0271009	NF2/SRC/TGFBR1/MTOR/STMN1	5
BP	GO:0010001	glial cell differentiation	6/151	225/18723	0.00992428	0.0419952	0.0271009	MAPK3/MTOR/MAPK1/KRAS/BNIP3/PTEN	6
BP	GO:0034284	response to monosaccharide	6/151	225/18723	0.00992428	0.0419952	0.0271009	PRKAA1/GCLC/HIF1A/PLA2G6/PIK3CA/PTEN	6
BP	GO:0042220	response to cocaine	3/151	55/18723	0.00993178	0.0419952	0.0271009	DRD5/MTOR/DRD4	3
BP	GO:1903706	regulation of hemopoiesis	8/151	367/18723	0.00994192	0.0419952	0.0271009	HMGB1/MYB/HIF1A/RB1/MTOR/SMAD7/RIPK1/HSF1	8
BP	GO:0048661	positive regulation of smooth muscle cell proliferation	4/151	104/18723	0.0100276	0.0420126	0.0271121	ALOX12/MYB/MAP3K5/MTOR	4
BP	GO:0060419	heart growth	4/151	104/18723	0.0100276	0.0420126	0.0271121	TGFBR1/MTOR/MAPK1/PTEN	4
BP	GO:0009150	purine ribonucleotide metabolic process	8/151	368/18723	0.0100953	0.0420126	0.0271121	FAR1/PRKAA1/HIF1A/ELOVL5/SLC2A6/ACSL4/ATP5MC3/ACSL3	8
BP	GO:0006977	DNA damage response, signal transduction by p53 class mediator resulting in cell cycle arrest	2/151	19/18723	0.0100985	0.0420126	0.0271121	ATM/PML	2
BP	GO:0009081	branched-chain amino acid metabolic process	2/151	19/18723	0.0100985	0.0420126	0.0271121	ACADSB/BCAT2	2
BP	GO:0010759	positive regulation of macrophage chemotaxis	2/151	19/18723	0.0100985	0.0420126	0.0271121	MAPK3/MAPK1	2
BP	GO:0035313	wound healing, spreading of epidermal cells	2/151	19/18723	0.0100985	0.0420126	0.0271121	MTOR/PTEN	2
BP	GO:0044003	modulation by symbiont of host process	2/151	19/18723	0.0100985	0.0420126	0.0271121	ULK1/ATG5	2
BP	GO:0044320	cellular response to leptin stimulus	2/151	19/18723	0.0100985	0.0420126	0.0271121	SIRT1/PTEN	2
BP	GO:0045821	positive regulation of glycolytic process	2/151	19/18723	0.0100985	0.0420126	0.0271121	PRKAA1/HIF1A	2
BP	GO:0051444	negative regulation of ubiquitin-protein transferase activity	2/151	19/18723	0.0100985	0.0420126	0.0271121	PARK7/SMAD7	2
BP	GO:0051546	keratinocyte migration	2/151	19/18723	0.0100985	0.0420126	0.0271121	MTOR/PTEN	2
BP	GO:0097501	stress response to metal ion	2/151	19/18723	0.0100985	0.0420126	0.0271121	PARK7/MT1G	2
BP	GO:0046879	hormone secretion	7/151	295/18723	0.010114	0.0420283	0.0271222	PARK7/SIRT3/MYB/HIF1A/SNX4/ACSL4/PLA2G6	7
BP	GO:0045137	development of primary sexual characteristics	6/151	227/18723	0.0103367	0.0429038	0.0276872	TFAP2C/NCOA4/SRC/IDH1/TGFBR1/SIRT1	6
BP	GO:0032231	regulation of actin filament bundle assembly	4/151	105/18723	0.0103608	0.0429045	0.0276877	NF2/TGFBR1/MTOR/STMN1	4
BP	GO:0120034	positive regulation of plasma membrane bounded cell projection assembly	4/151	105/18723	0.0103608	0.0429045	0.0276877	HRAS/TGFBR1/MTOR/PIK3CA	4
BP	GO:0071322	cellular response to carbohydrate stimulus	5/151	163/18723	0.0104017	0.0430239	0.0277647	PRKAA1/GCLC/HIF1A/PLA2G6/PIK3CA	5
BP	GO:0045599	negative regulation of fat cell differentiation	3/151	56/18723	0.0104329	0.0431035	0.0278161	TRIB3/SIRT1/JDP2	3
BP	GO:0002700	regulation of production of molecular mediator of immune response	5/151	164/18723	0.0106608	0.0439077	0.028335	SIRT1/SMAD7/TFRC/ATG5/SLC7A5	5
BP	GO:0002793	positive regulation of peptide secretion	4/151	106/18723	0.0107011	0.0439077	0.028335	SIRT3/HIF1A/ACSL4/PLA2G6	4
BP	GO:0046620	regulation of organ growth	4/151	106/18723	0.0107011	0.0439077	0.028335	TGFBR1/MTOR/MAPK1/PTEN	4
BP	GO:0046822	regulation of nucleocytoplasmic transport	4/151	106/18723	0.0107011	0.0439077	0.028335	PARK7/YWHAE/CHP1/MAPK1	4
BP	GO:1905477	positive regulation of protein localization to membrane	4/151	106/18723	0.0107011	0.0439077	0.028335	HRAS/CHP1/MAPK8/ACSL3	4
BP	GO:2000278	regulation of DNA biosynthetic process	4/151	106/18723	0.0107011	0.0439077	0.028335	ATM/SRC/MAPK3/MAPK1	4
BP	GO:0071356	cellular response to tumor necrosis factor	6/151	229/18723	0.0107611	0.0440529	0.0284288	NFE2L2/MAPK3/MAP3K5/SIRT1/MAPK1/RIPK1	6
BP	GO:0071695	anatomical structure maturation	6/151	229/18723	0.0107611	0.0440529	0.0284288	MTCH1/HIF1A/RB1/MTOR/EPAS1/AURKA	6
BP	GO:1901990	regulation of mitotic cell cycle phase transition	7/151	299/18723	0.0108353	0.0443061	0.0285921	ATM/RPTOR/BRD4/RB1/PML/AURKA/PTEN	7
BP	GO:0006611	protein export from nucleus	3/151	57/18723	0.0109485	0.0446162	0.0287922	PARK7/YWHAE/CHP1	3
BP	GO:0051205	protein insertion into membrane	3/151	57/18723	0.0109485	0.0446162	0.0287922	EMC2/TIMM9/MAPK8	3
BP	GO:0060760	positive regulation of response to cytokine stimulus	3/151	57/18723	0.0109485	0.0446162	0.0287922	HIF1A/TBK1/RIPK1	3
BP	GO:0071868	cellular response to monoamine stimulus	4/151	107/18723	0.0110486	0.0448218	0.028925	DRD5/MAPK3/MAPK1/DRD4	4
BP	GO:0071870	cellular response to catecholamine stimulus	4/151	107/18723	0.0110486	0.0448218	0.028925	DRD5/MAPK3/MAPK1/DRD4	4
BP	GO:1903557	positive regulation of tumor necrosis factor superfamily cytokine production	4/151	107/18723	0.0110486	0.0448218	0.028925	IL33/HMGB1/CYBB/RIPK1	4
BP	GO:0000272	polysaccharide catabolic process	2/151	20/18723	0.0111617	0.0448218	0.028925	HMGB1/PHKG2	2
BP	GO:0043651	linoleic acid metabolic process	2/151	20/18723	0.0111617	0.0448218	0.028925	ALOX12/ELOVL5	2
BP	GO:0043984	histone H4-K16 acetylation	2/151	20/18723	0.0111617	0.0448218	0.028925	SIRT1/ATG5	2
BP	GO:0045063	T-helper 1 cell differentiation	2/151	20/18723	0.0111617	0.0448218	0.028925	HMGB1/MTOR	2
BP	GO:0060252	positive regulation of glial cell proliferation	2/151	20/18723	0.0111617	0.0448218	0.028925	MYB/MTOR	2
BP	GO:0071379	cellular response to prostaglandin stimulus	2/151	20/18723	0.0111617	0.0448218	0.028925	PRKAA1/AKR1C2	2
BP	GO:1902236	negative regulation of endoplasmic reticulum stress-induced intrinsic apoptotic signaling pathway	2/151	20/18723	0.0111617	0.0448218	0.028925	PARK7/HERPUD1	2
BP	GO:1903206	negative regulation of hydrogen peroxide-induced cell death	2/151	20/18723	0.0111617	0.0448218	0.028925	PARK7/NFE2L2	2
BP	GO:1904292	regulation of ERAD pathway	2/151	20/18723	0.0111617	0.0448218	0.028925	HERPUD1/NFE2L2	2
BP	GO:2000757	negative regulation of peptidyl-lysine acetylation	2/151	20/18723	0.0111617	0.0448218	0.028925	SIRT1/ATG5	2
BP	GO:0042886	amide transport	7/151	301/18723	0.0112097	0.0449518	0.0290088	PARK7/SIRT3/SLC7A11/HIF1A/ABCC1/ACSL4/PLA2G6	7
BP	GO:0002253	activation of immune response	8/151	375/18723	0.0112191	0.0449518	0.0290088	HRAS/HMGB1/SRC/STK11/MAPK1/TBK1/PLA2G6/PIK3CA	8
BP	GO:0055088	lipid homeostasis	5/151	167/18723	0.0114648	0.0456342	0.0294492	SREBF2/PRKAA1/SIRT1/GOT1/NR1D2	5
BP	GO:0002763	positive regulation of myeloid leukocyte differentiation	3/151	58/18723	0.0114786	0.0456342	0.0294492	RB1/RIPK1/HSF1	3
BP	GO:0006826	iron ion transport	3/151	58/18723	0.0114786	0.0456342	0.0294492	IREB2/TFRC/ISCU	3
BP	GO:0042743	hydrogen peroxide metabolic process	3/151	58/18723	0.0114786	0.0456342	0.0294492	PARK7/PRDX1/DUOX2	3
BP	GO:0043525	positive regulation of neuron apoptotic process	3/151	58/18723	0.0114786	0.0456342	0.0294492	MYB/ATF2/MAP3K11	3
BP	GO:2000649	regulation of sodium ion transmembrane transporter activity	3/151	58/18723	0.0114786	0.0456342	0.0294492	CHP1/KLHL24/DRD4	3
BP	GO:2001244	positive regulation of intrinsic apoptotic signaling pathway	3/151	58/18723	0.0114786	0.0456342	0.0294492	PARK7/SIRT1/BECN1	3
BP	GO:0007162	negative regulation of cell adhesion	7/151	303/18723	0.0115934	0.0460393	0.0297106	ALOX12/HMGB1/NF2/SRC/FZD7/SMAD7/PTEN	7
BP	GO:0000070	mitotic sister chromatid segregation	5/151	168/18723	0.0117418	0.0464638	0.0299846	ATM/CHMP5/RB1/CHMP6/BECN1	5
BP	GO:0016482	cytosolic transport	5/151	168/18723	0.0117418	0.0464638	0.0299846	SRC/MAPK3/USP7/MAPK1/BECN1	5
BP	GO:1902806	regulation of cell cycle G1/S phase transition	5/151	168/18723	0.0117418	0.0464638	0.0299846	ATM/RPTOR/RB1/PML/PTEN	5
BP	GO:0032410	negative regulation of transporter activity	4/151	109/18723	0.0117651	0.0464638	0.0299846	YWHAE/OXSR1/DRD4/PTEN	4
BP	GO:0043266	regulation of potassium ion transport	4/151	109/18723	0.0117651	0.0464638	0.0299846	YWHAE/OXSR1/KLHL24/PTEN	4
BP	GO:0051346	negative regulation of hydrolase activity	8/151	379/18723	0.0119015	0.0469506	0.0302987	HRAS/PARK7/HERPUD1/PEBP1/SRC/CHP1/NR4A1/DNAJB6	8
BP	GO:0006767	water-soluble vitamin metabolic process	3/151	59/18723	0.0120233	0.0472231	0.0304746	PSAT1/GCLC/ABCC1	3
BP	GO:0032768	regulation of monooxygenase activity	3/151	59/18723	0.0120233	0.0472231	0.0304746	PARK7/HIF1A/KRAS	3
BP	GO:0051055	negative regulation of lipid biosynthetic process	3/151	59/18723	0.0120233	0.0472231	0.0304746	TRIB3/PRKAA1/SIRT1	3
BP	GO:0071806	protein transmembrane transport	3/151	59/18723	0.0120233	0.0472231	0.0304746	PEX12/PEX2/PEX6	3
BP	GO:1904659	glucose transmembrane transport	4/151	110/18723	0.0121343	0.0474194	0.0306013	TRIB3/NFE2L2/SLC2A6/SLC2A8	4
BP	GO:0006650	glycerophospholipid metabolic process	7/151	306/18723	0.0121866	0.0474194	0.0306013	ATM/FAR1/AGPAT3/PLA2G6/PIK3CA/ACSL3/PTEN	7
BP	GO:0006925	inflammatory cell apoptotic process	2/151	21/18723	0.0122719	0.0474194	0.0306013	SLC7A11/SIRT1	2
BP	GO:0007617	mating behavior	2/151	21/18723	0.0122719	0.0474194	0.0306013	DRD5/PTEN	2
BP	GO:0009067	aspartate family amino acid biosynthetic process	2/151	21/18723	0.0122719	0.0474194	0.0306013	ASNS/GOT1	2
BP	GO:0009070	serine family amino acid biosynthetic process	2/151	21/18723	0.0122719	0.0474194	0.0306013	PSAT1/CBS	2
BP	GO:0038083	peptidyl-tyrosine autophosphorylation	2/151	21/18723	0.0122719	0.0474194	0.0306013	SRC/MAPK3	2
BP	GO:0045717	negative regulation of fatty acid biosynthetic process	2/151	21/18723	0.0122719	0.0474194	0.0306013	TRIB3/SIRT1	2
BP	GO:0046823	negative regulation of nucleocytoplasmic transport	2/151	21/18723	0.0122719	0.0474194	0.0306013	PARK7/CHP1	2
BP	GO:0050849	negative regulation of calcium-mediated signaling	2/151	21/18723	0.0122719	0.0474194	0.0306013	MTOR/CHP1	2
BP	GO:0090141	positive regulation of mitochondrial fission	2/151	21/18723	0.0122719	0.0474194	0.0306013	BNIP3/AURKA	2
BP	GO:1901028	regulation of mitochondrial outer membrane permeabilization involved in apoptotic signaling pathway	2/151	21/18723	0.0122719	0.0474194	0.0306013	GCLC/MAPK8	2
BP	GO:1902307	positive regulation of sodium ion transmembrane transport	2/151	21/18723	0.0122719	0.0474194	0.0306013	CHP1/DRD4	2
BP	GO:1903429	regulation of cell maturation	2/151	21/18723	0.0122719	0.0474194	0.0306013	MTOR/AURKA	2
BP	GO:2000774	positive regulation of cellular senescence	2/151	21/18723	0.0122719	0.0474194	0.0306013	SIRT1/KRAS	2
BP	GO:0014066	regulation of phosphatidylinositol 3-kinase signaling	4/151	111/18723	0.0125109	0.0481014	0.0310414	SRC/SIRT1/PTEN/BECN1	4
BP	GO:0071867	response to monoamine	4/151	111/18723	0.0125109	0.0481014	0.0310414	DRD5/MAPK3/MAPK1/DRD4	4
BP	GO:0071869	response to catecholamine	4/151	111/18723	0.0125109	0.0481014	0.0310414	DRD5/MAPK3/MAPK1/DRD4	4
BP	GO:0006081	cellular aldehyde metabolic process	3/151	60/18723	0.0125826	0.0481014	0.0310414	PARK7/ALDH3A2/IDH1	3
BP	GO:0006289	nucleotide-excision repair	3/151	60/18723	0.0125826	0.0481014	0.0310414	HMGB1/SIRT1/USP7	3
BP	GO:0031663	lipopolysaccharide-mediated signaling pathway	3/151	60/18723	0.0125826	0.0481014	0.0310414	MAPK3/MTDH/MAPK1	3
BP	GO:0033866	nucleoside bisphosphate biosynthetic process	3/151	60/18723	0.0125826	0.0481014	0.0310414	ELOVL5/ACSL4/ACSL3	3
BP	GO:0034030	ribonucleoside bisphosphate biosynthetic process	3/151	60/18723	0.0125826	0.0481014	0.0310414	ELOVL5/ACSL4/ACSL3	3
BP	GO:0034033	purine nucleoside bisphosphate biosynthetic process	3/151	60/18723	0.0125826	0.0481014	0.0310414	ELOVL5/ACSL4/ACSL3	3
BP	GO:0060038	cardiac muscle cell proliferation	3/151	60/18723	0.0125826	0.0481014	0.0310414	TGFBR1/MAPK1/PTEN	3
BP	GO:0032609	interferon-gamma production	4/151	112/18723	0.0128949	0.0491385	0.0317106	HRAS/HMGB1/CEBPG/SLC7A5	4
BP	GO:0032649	regulation of interferon-gamma production	4/151	112/18723	0.0128949	0.0491385	0.0317106	HRAS/HMGB1/CEBPG/SLC7A5	4
BP	GO:0042770	signal transduction in response to DNA damage	5/151	172/18723	0.0128951	0.0491385	0.0317106	ATM/SIRT1/ATF2/PML/HIC1	5
BP	GO:0009259	ribonucleotide metabolic process	8/151	385/18723	0.0129818	0.0494164	0.03189	FAR1/PRKAA1/HIF1A/ELOVL5/SLC2A6/ACSL4/ATP5MC3/ACSL3	8
BP	GO:0019748	secondary metabolic process	3/151	61/18723	0.0131567	0.0499228	0.0322168	NFE2L2/SLC7A11/AKR1C2	3
BP	GO:0050994	regulation of lipid catabolic process	3/151	61/18723	0.0131567	0.0499228	0.0322168	PRKAA1/IDH1/MTOR	3
BP	GO:0090342	regulation of cell aging	3/151	61/18723	0.0131567	0.0499228	0.0322168	SIRT1/KRAS/PTEN	3
BP	GO:0000910	cytokinesis	5/151	173/18723	0.0131949	0.0499623	0.0322422	CHMP5/CHMP6/STMN1/AURKA/BECN1	5
BP	GO:0006694	steroid biosynthetic process	5/151	173/18723	0.0131949	0.0499623	0.0322422	OSBPL9/HSD17B11/PRKAA1/SCP2/SIRT1	5
CC	GO:0005777	peroxisome	12/152	142/19550	1.15099e-09	1.31719e-07	1.03039e-07	AGPS/ATM/FAR1/ALDH3A2/PEX12/PEX2/SCP2/IDH1/ACSL4/PEX3/ACSL3/PEX6	12
CC	GO:0042579	microbody	12/152	142/19550	1.15099e-09	1.31719e-07	1.03039e-07	AGPS/ATM/FAR1/ALDH3A2/PEX12/PEX2/SCP2/IDH1/ACSL4/PEX3/ACSL3/PEX6	12
CC	GO:0005778	peroxisomal membrane	9/152	65/19550	1.80438e-09	1.31719e-07	1.03039e-07	AGPS/FAR1/ALDH3A2/PEX12/PEX2/ACSL4/PEX3/ACSL3/PEX6	9
CC	GO:0031903	microbody membrane	9/152	65/19550	1.80438e-09	1.31719e-07	1.03039e-07	AGPS/FAR1/ALDH3A2/PEX12/PEX2/ACSL4/PEX3/ACSL3/PEX6	9
CC	GO:0005741	mitochondrial outer membrane	13/152	205/19550	7.72765e-09	4.51294e-07	3.53031e-07	MTCH1/ULK1/AIFM2/MTOR/ATF2/ACSL4/CISD1/ATP5MC3/KRAS/BNIP3/VDAC2/ACSL3/CISD2	13
CC	GO:0031968	organelle outer membrane	13/152	230/19550	3.04982e-08	1.40925e-06	1.10241e-06	MTCH1/ULK1/AIFM2/MTOR/ATF2/ACSL4/CISD1/ATP5MC3/KRAS/BNIP3/VDAC2/ACSL3/CISD2	13
CC	GO:0019867	outer membrane	13/152	232/19550	3.37834e-08	1.40925e-06	1.10241e-06	MTCH1/ULK1/AIFM2/MTOR/ATF2/ACSL4/CISD1/ATP5MC3/KRAS/BNIP3/VDAC2/ACSL3/CISD2	13
CC	GO:0016605	PML body	8/152	103/19550	1.41373e-06	5.16013e-05	4.03658e-05	PARK7/RB1/SIRT1/MTOR/USP7/PML/PTEN/HSF1	8
CC	GO:0005779	integral component of peroxisomal membrane	4/152	15/19550	4.4852e-06	0.000130968	0.000102451	FAR1/PEX12/PEX2/PEX3	4
CC	GO:0031231	intrinsic component of peroxisomal membrane	4/152	15/19550	4.4852e-06	0.000130968	0.000102451	FAR1/PEX12/PEX2/PEX3	4
CC	GO:0000407	phagophore assembly site	5/152	33/19550	5.29542e-06	0.000140569	0.000109962	ULK1/WIPI2/ATG13/ATG5/BECN1	5
CC	GO:0005776	autophagosome	7/152	100/19550	1.30764e-05	0.000318192	0.00024891	LAMP2/ULK1/GABARAPL2/NCOA4/GABARAPL1/ATG5/BECN1	7
CC	GO:0045177	apical part of cell	13/152	435/19550	3.64733e-05	0.000819246	0.000640866	AMN/PRKAA1/SLC38A1/NF2/AQP8/SLC7A11/MTDH/PROM2/ABCC1/AQP5/PTEN/DUOX2/SLC7A5	13
CC	GO:1902911	protein kinase complex	6/152	96/19550	0.000104284	0.00210443	0.00164622	ULK1/PHKG2/PRKAA1/ATG13/MAP3K5/TGFBR1	6
CC	GO:0061695	transferase complex, transferring phosphorus-containing groups	9/152	239/19550	0.000108104	0.00210443	0.00164622	ULK1/PHKG2/PRKAA1/ATG13/PEX2/MAP3K5/TGFBR1/PIK3CA/BECN1	9
CC	GO:0034045	phagophore assembly site membrane	3/152	15/19550	0.000195761	0.00357264	0.00279475	ULK1/WIPI2/ATG5	3
CC	GO:0000421	autophagosome membrane	4/152	40/19550	0.000258171	0.00443447	0.00346893	LAMP2/ULK1/GABARAPL2/GABARAPL1	4
CC	GO:0031143	pseudopodium	3/152	18/19550	0.000345119	0.0055986	0.00437958	MAPK3/MAPK1/PLA2G6	3
CC	GO:0005759	mitochondrial matrix	12/152	480/19550	0.000381563	0.00586402	0.00458721	DECR1/ATG4D/PARK7/SIRT3/LONP1/ACADSB/FH/BCAT2/CS/NFS1/VDAC2/ISCU	12
CC	GO:0016324	apical plasma membrane	10/152	367/19550	0.000609803	0.00876833	0.00685914	AMN/PRKAA1/SLC38A1/MTDH/PROM2/ABCC1/AQP5/PTEN/DUOX2/SLC7A5	10
CC	GO:0005782	peroxisomal matrix	4/152	51/19550	0.00066071	0.00876833	0.00685914	AGPS/ATM/SCP2/IDH1	4
CC	GO:0031907	microbody lumen	4/152	51/19550	0.00066071	0.00876833	0.00685914	AGPS/ATM/SCP2/IDH1	4
CC	GO:0019898	extrinsic component of membrane	9/152	309/19550	0.000714271	0.00876833	0.00685914	EMC2/ULK1/WIPI2/ATG13/SRC/PML/KRAS/PIK3CA/BECN1	9
CC	GO:0005774	vacuolar membrane	11/152	444/19550	0.000720684	0.00876833	0.00685914	LAMP2/ULK1/GABARAPL2/RPTOR/VLDLR/SLC2A6/MTOR/MMD/SLC2A8/GABARAPL1/SLC7A5	11
CC	GO:0001650	fibrillar center	6/152	140/19550	0.00079805	0.00932122	0.00729165	TXNRD1/YY1AP1/MLLT1/MTDH/SIRT1/SMAD7	6
CC	GO:0045121	membrane raft	9/152	335/19550	0.00125845	0.0136099	0.0106465	PARK7/LAMP2/SRC/MAPK3/TGFBR1/PROM2/MAPK1/RIPK1/KRAS	9
CC	GO:0098857	membrane microdomain	9/152	335/19550	0.00125845	0.0136099	0.0106465	PARK7/LAMP2/SRC/MAPK3/TGFBR1/PROM2/MAPK1/RIPK1/KRAS	9
CC	GO:0005770	late endosome	8/152	282/19550	0.00166271	0.0173397	0.0135642	OSBPL9/LAMP2/CHMP5/SRC/MAPK3/MAPK1/CHMP6/MMD	8
CC	GO:0038201	TOR complex	2/152	11/19550	0.00315438	0.0307026	0.0240176	RPTOR/MTOR	2
CC	GO:0044754	autolysosome	2/152	11/19550	0.00315438	0.0307026	0.0240176	LAMP2/NCOA4	2
CC	GO:0031301	integral component of organelle membrane	9/152	387/19550	0.00333356	0.0314	0.0245631	EMC2/LAMP2/FAR1/SREBF2/PEX12/PEX2/ELOVL5/BNIP3/PEX3	9
CC	GO:1902554	serine/threonine protein kinase complex	4/152	81/19550	0.00367501	0.0335345	0.0262328	ULK1/PHKG2/ATG13/TGFBR1	4
CC	GO:0043020	NADPH oxidase complex	2/152	14/19550	0.00513986	0.04548	0.0355774	CYBB/DUOX2	2
CC	GO:0031300	intrinsic component of organelle membrane	9/152	417/19550	0.00540645	0.0464319	0.036322	EMC2/LAMP2/FAR1/SREBF2/PEX12/PEX2/ELOVL5/BNIP3/PEX3	9
CC	GO:0031253	cell projection membrane	8/152	346/19550	0.00575362	0.0480016	0.0375499	AMN/DRD5/NF2/SLC7A11/SRC/PROM2/GABARAPL1/SLC7A5	8
MF	GO:0004674	protein serine/threonine kinase activity	18/151	386/18368	3.04768e-09	1.48117e-06	1.10358e-06	ULK1/PHKG2/ATM/PRKAA1/MAPK3/OXSR1/BRD4/MAP3K5/TGFBR1/STK11/MTOR/MAPK1/MAPK8/MAP3K11/TBK1/RIPK1/BRD2/AURKA	18
MF	GO:0031625	ubiquitin protein ligase binding	14/151	297/18368	1.67044e-07	4.05917e-05	3.02438e-05	GABARAPL2/TRIB3/SRC/YWHAE/HIF1A/RB1/USP7/SMAD7/PML/GABARAPL1/RIPK1/CBS/AURKA/BECN1	14
MF	GO:0106310	protein serine kinase activity	15/151	360/18368	2.92009e-07	4.31258e-05	3.21319e-05	ULK1/ATM/PRKAA1/MAPK3/OXSR1/MAP3K5/STK11/MTOR/MAPK1/MAPK8/MAP3K11/TBK1/RIPK1/PIK3CA/AURKA	15
MF	GO:0044389	ubiquitin-like protein ligase binding	14/151	316/18368	3.54945e-07	4.31258e-05	3.21319e-05	GABARAPL2/TRIB3/SRC/YWHAE/HIF1A/RB1/USP7/SMAD7/PML/GABARAPL1/RIPK1/CBS/AURKA/BECN1	14
MF	GO:0051219	phosphoprotein binding	7/151	88/18368	8.02932e-06	0.00078045	0.000581492	SRC/YWHAE/MAPK3/RB1/MTOR/MAPK1/TBK1	7
MF	GO:0061629	RNA polymerase II-specific DNA-binding transcription factor binding	11/151	299/18368	3.77467e-05	0.00305749	0.00227805	PARK7/NFE2L2/SRC/HIF1A/MTDH/RB1/SIRT1/ATF2/GABARAPL1/NR4A1/HSF1	11
MF	GO:0140297	DNA-binding transcription factor binding	12/151	394/18368	0.000103183	0.00716383	0.00533757	PARK7/NFE2L2/HMGB1/SRC/HIF1A/MTDH/RB1/SIRT1/ATF2/GABARAPL1/NR4A1/HSF1	12
MF	GO:0008022	protein C-terminus binding	8/151	189/18368	0.000171863	0.00902522	0.00672445	HRAS/SREBF2/PEX12/PRKAA1/SRC/SIRT1/USP7/PEX6	8
MF	GO:0004707	MAP kinase activity	3/151	14/18368	0.000185495	0.00902522	0.00672445	MAPK3/MAPK1/MAPK8	3
MF	GO:0002039	p53 binding	5/151	66/18368	0.000209717	0.00902522	0.00672445	BRD4/HIF1A/STK11/SIRT1/USP7	5
MF	GO:0097110	scaffold protein binding	5/151	67/18368	0.000225142	0.00902522	0.00672445	PARK7/SRC/YWHAE/MAPK3/PANX1	5
MF	GO:0051536	iron-sulfur cluster binding	5/151	68/18368	0.000241415	0.00902522	0.00672445	CISD1/IREB2/NFS1/ISCU/CISD2	5
MF	GO:0051540	metal cluster binding	5/151	68/18368	0.000241415	0.00902522	0.00672445	CISD1/IREB2/NFS1/ISCU/CISD2	5
MF	GO:0070577	lysine-acetylated histone binding	3/151	21/18368	0.000649751	0.0206346	0.0153743	BRD4/BRD3/BRD2	3
MF	GO:0140033	acetylation-dependent protein binding	3/151	21/18368	0.000649751	0.0206346	0.0153743	BRD4/BRD3/BRD2	3
MF	GO:0050660	flavin adenine dinucleotide binding	5/151	85/18368	0.000679329	0.0206346	0.0153743	AGPS/TXNRD1/AIFM2/CYBB/ACADSB	5
MF	GO:0008483	transaminase activity	3/151	23/18368	0.000854839	0.0244383	0.0182083	PSAT1/BCAT2/GOT1	3
MF	GO:0016769	transferase activity, transferring nitrogenous groups	3/151	24/18368	0.000971097	0.0244399	0.0182095	PSAT1/BCAT2/GOT1	3
MF	GO:0051537	2 iron, 2 sulfur cluster binding	3/151	24/18368	0.000971097	0.0244399	0.0182095	CISD1/ISCU/CISD2	3
MF	GO:0001227	DNA-binding transcription repressor activity, RNA polymerase II-specific	9/151	310/18368	0.0010771	0.0244399	0.0182095	ZEB1/TFAP2C/SREBF2/BACH1/JDP2/HIC1/AEBP2/NR1D2/HSF1	9
MF	GO:0030170	pyridoxal phosphate binding	4/151	55/18368	0.00108084	0.0244399	0.0182095	PSAT1/GOT1/NFS1/CBS	4
MF	GO:0001217	DNA-binding transcription repressor activity	9/151	313/18368	0.00115183	0.0244399	0.0182095	ZEB1/TFAP2C/SREBF2/BACH1/JDP2/HIC1/AEBP2/NR1D2/HSF1	9
MF	GO:0070279	vitamin B6 binding	4/151	56/18368	0.00115662	0.0244399	0.0182095	PSAT1/GOT1/NFS1/CBS	4
MF	GO:0008198	ferrous iron binding	3/151	26/18368	0.00123254	0.024959	0.0185962	EGLN2/ISCU/CDO1	3
MF	GO:0004709	MAP kinase kinase kinase activity	3/151	27/18368	0.0013783	0.0267941	0.0199636	MAP3K5/MAP3K11/RIPK1	3
MF	GO:0032934	sterol binding	4/151	60/18368	0.00149712	0.0279846	0.0208506	OSBPL9/SCP2/PROM2/VDAC2	4
MF	GO:0016836	hydro-lyase activity	4/151	64/18368	0.00190188	0.0342339	0.0255067	PARK7/IREB2/FH/CBS	4
MF	GO:0090482	vitamin transmembrane transporter activity	3/151	31/18368	0.00206783	0.0358917	0.0267419	SLC2A6/ABCC1/SLC2A8	3
MF	GO:0016175	superoxide-generating NAD(P)H oxidase activity	2/151	10/18368	0.00289322	0.0468701	0.0349216	CYBB/DUOX2	2
MF	GO:0016303	1-phosphatidylinositol-3-kinase activity	2/151	10/18368	0.00289322	0.0468701	0.0349216	ATM/PIK3CA	2
