# Supplementary material for: The Classification and Prediction of Ferroptosis-Related Genes in ALS: A Pilot Study
Source: Front Genet. 2022 Jul 8;13:919188. doi: 10.3389/fgene.2022.919188 (PMC9305067; doi:10.3389/fgene.2022.919188)
Supplement: Supplementary file 6 [file Table6.XLS]

## Sheet: Sheet1
ID	Description	GeneRatio	BgRatio	pvalue	p.adjust	qvalue	geneID	Count
hsa04140	Autophagy - animal	27/111	141/8108	3.45239e-24	8.07858e-22	3.8158e-22	3265/84971/3920/8408/11345/64422/3146/26100/57521/5562/9776/5595/3091/6794/4893/2475/5594/5599/29110/23710/3845/664/1965/5290/5728/9474/8678	27
hsa04068	FoxO signaling pathway	17/111	131/8108	1.54279e-12	1.80507e-10	8.52595e-11	3265/11345/472/5562/5595/7046/6794/23411/4893/7874/5594/5599/23710/3845/664/5290/5728	17
hsa04136	Autophagy - other	10/111	32/8108	7.68886e-12	5.99731e-10	2.83274e-10	84971/11345/64422/26100/57521/9776/2475/23710/9474/8678	10
hsa04137	Mitophagy - animal	13/111	72/8108	1.04887e-11	6.13591e-10	2.8982e-10	3265/8408/11345/6714/3091/4893/5599/29110/23710/3845/664/9474/8678	13
hsa05230	Central carbon metabolism in cancer	12/111	70/8108	1.29837e-10	6.07638e-09	2.87009e-09	3265/23410/3417/5595/3091/4893/2475/5594/3845/5290/5728/8140	12
hsa04211	Longevity regulating pathway	13/111	89/8108	1.71494e-10	6.68828e-09	3.15911e-09	3265/8408/57521/5562/9776/6794/23411/4893/2475/1386/3845/5290/9474	13
hsa04216	Ferroptosis	9/111	41/8108	2.95874e-09	9.89065e-08	4.6717e-08	8031/23657/1536/2729/2182/7037/7417/2181/9474	9
hsa04146	Peroxisome	11/111	82/8108	1.19094e-08	3.4835e-07	1.64538e-07	8540/5052/84188/5193/5828/6342/3417/2182/8504/2181/5190	11
hsa04150	mTOR signaling pathway	14/111	155/8108	2.05549e-08	5.34428e-07	2.52429e-07	3265/8408/57521/5562/5595/8324/6794/4893/2475/5594/3845/5290/5728/8140	14
hsa05211	Renal cell carcinoma	10/111	69/8108	2.65708e-08	6.21757e-07	2.93677e-07	3265/112398/5595/3091/4893/5594/2271/2034/3845/5290	10
hsa04213	Longevity regulating pathway - multiple species	9/111	62/8108	1.34864e-07	2.86893e-06	1.35509e-06	3265/57521/5562/23411/4893/2475/3845/5290/9474	9
hsa04218	Cellular senescence	13/111	156/8108	1.77256e-07	3.45648e-06	1.63262e-06	3265/472/5595/7046/5925/23411/4893/2475/5594/3845/7417/5290/5728	13
hsa05167	Kaposi sarcoma-associated herpesvirus infection	14/111	194/8108	3.4616e-07	6.23089e-06	2.94306e-06	3265/64422/6714/5595/3091/5925/4893/2475/5594/5599/29110/3845/5290/8678	14
hsa05225	Hepatocellular carcinoma	13/111	168/8108	4.20733e-07	7.03225e-06	3.32158e-06	3265/7296/4780/5595/8324/7046/5925/4893/2475/5594/3845/5290/5728	13
hsa05215	Prostate cancer	10/111	97/8108	7.1396e-07	1.05303e-05	4.97382e-06	6935/3265/5595/5925/4893/2475/5594/3845/5290/5728	10
hsa05214	Glioma	9/111	75/8108	7.2002e-07	1.05303e-05	4.97382e-06	3265/5595/5925/4893/2475/5594/3845/5290/5728	9
hsa01522	Endocrine resistance	10/111	98/8108	7.8607e-07	1.082e-05	5.11067e-06	3265/6714/5595/5925/4893/2475/5594/5599/3845/5290	10
hsa01521	EGFR tyrosine kinase inhibitor resistance	9/111	79/8108	1.12734e-06	1.40563e-05	6.63928e-06	3265/6714/5595/4893/2475/5594/3845/5290/5728	9
hsa05219	Bladder cancer	7/111	41/8108	1.14132e-06	1.40563e-05	6.63928e-06	3265/6714/5595/5925/4893/5594/3845	7
hsa05417	Lipid and atherosclerosis	14/111	215/8108	1.20587e-06	1.41087e-05	6.66402e-06	3265/4780/1536/6714/5595/4217/7436/4893/5594/5599/29110/3845/1965/5290	14
hsa05161	Hepatitis B	12/111	162/8108	1.92144e-06	2.08289e-05	9.83819e-06	3265/6714/5595/7046/5925/4893/5594/1386/5599/29110/3845/5290	12
hsa04012	ErbB signaling pathway	9/111	85/8108	2.10631e-06	2.08289e-05	9.83819e-06	3265/6714/5595/4893/2475/5594/5599/3845/5290	9
hsa04210	Apoptosis	11/111	136/8108	2.23575e-06	2.08289e-05	9.83819e-06	3265/472/5595/4217/4893/5594/5599/8737/3845/1965/5290	11
hsa05010	Alzheimer disease	18/111	369/8108	2.26069e-06	2.08289e-05	9.83819e-06	3265/8408/26100/9776/1536/5595/4217/8324/4893/2475/5594/5599/518/3845/7417/1965/5290/8678	18
hsa05210	Colorectal cancer	9/111	86/8108	2.32586e-06	2.08289e-05	9.83819e-06	3265/5595/7046/4893/2475/5594/5599/3845/5290	9
hsa04371	Apelin signaling pathway	11/111	137/8108	2.40333e-06	2.08289e-05	9.83819e-06	3265/11345/5562/5595/7046/4893/2475/5594/23710/3845/8678	11
hsa04910	Insulin signaling pathway	11/111	137/8108	2.40333e-06	2.08289e-05	9.83819e-06	3265/5261/57521/5562/5595/4893/2475/5594/5599/3845/5290	11
hsa05235	PD-L1 expression and PD-1 checkpoint pathway in cancer	9/111	89/8108	3.10691e-06	2.57598e-05	1.21672e-05	3265/5595/3091/4893/2475/5594/3845/5290/5728	9
hsa05221	Acute myeloid leukemia	8/111	67/8108	3.19245e-06	2.57598e-05	1.21672e-05	3265/5595/4893/2475/5594/5371/3845/5290	8
hsa04917	Prolactin signaling pathway	8/111	70/8108	4.46616e-06	3.48361e-05	1.64543e-05	3265/6714/5595/4893/5594/5599/3845/5290	8
hsa04071	Sphingolipid signaling pathway	10/111	119/8108	4.69901e-06	3.547e-05	1.67537e-05	3265/5595/4217/4893/5594/5599/4363/3845/5290/5728	10
hsa05218	Melanoma	8/111	72/8108	5.53551e-06	4.04784e-05	1.91194e-05	3265/5595/5925/4893/5594/3845/5290/5728	8
hsa04621	NOD-like receptor signaling pathway	12/111	181/8108	6.12102e-06	4.25807e-05	2.01123e-05	11345/1536/7531/5595/5594/5599/24145/29110/23710/8737/7417/9474	12
hsa05131	Shigellosis	14/111	247/8108	6.18694e-06	4.25807e-05	2.01123e-05	472/26100/57521/6714/5595/2475/5594/5599/29110/8737/664/5290/9474/8678	14
hsa05231	Choline metabolism in cancer	9/111	98/8108	6.94282e-06	4.64177e-05	2.19247e-05	3265/5595/3091/4893/2475/5594/5599/3845/5290	9
hsa04933	AGE-RAGE signaling pathway in diabetic complications	9/111	100/8108	8.20351e-06	5.00041e-05	2.36187e-05	3265/1536/5595/7046/4893/5594/5599/3845/5290	9
hsa05166	Human T-cell leukemia virus 1 infection	13/111	219/8108	8.26661e-06	5.00041e-05	2.36187e-05	3265/472/5595/7046/5925/4893/5594/1386/5599/3845/7417/5290/5728	13
hsa05212	Pancreatic cancer	8/111	76/8108	8.33402e-06	5.00041e-05	2.36187e-05	5595/7046/5925/2475/5594/5599/3845/5290	8
hsa05220	Chronic myeloid leukemia	8/111	76/8108	8.33402e-06	5.00041e-05	2.36187e-05	3265/5595/7046/5925/4893/5594/3845/5290	8
hsa05160	Hepatitis C	11/111	157/8108	9.03471e-06	5.28531e-05	2.49643e-05	3265/7531/5595/5925/4893/5594/29110/8737/3845/1965/5290	11
hsa05216	Thyroid cancer	6/111	37/8108	9.45951e-06	5.39841e-05	2.54986e-05	3265/8031/5595/4893/5594/3845	6
hsa04926	Relaxin signaling pathway	10/111	129/8108	9.68946e-06	5.39841e-05	2.54986e-05	3265/6714/5595/7046/4893/5594/1386/5599/3845/5290	10
hsa05213	Endometrial cancer	7/111	58/8108	1.26052e-05	6.85956e-05	3.24001e-05	3265/5595/4893/5594/3845/5290/5728	7
hsa04370	VEGF signaling pathway	7/111	59/8108	1.4142e-05	7.521e-05	3.55243e-05	3265/6714/5595/4893/5594/3845/5290	7
hsa05022	Pathways of neurodegeneration - multiple diseases	19/111	476/8108	2.10787e-05	0.000109609	5.17722e-05	3265/11315/8408/26100/9776/1536/5595/4217/8324/4893/2475/5594/5599/518/29110/3845/7417/1965/8678	19
hsa05017	Spinocerebellar ataxia	10/111	143/8108	2.39858e-05	0.000122015	5.76317e-05	8408/26100/9776/4217/7436/2475/5599/7417/5290/8678	10
hsa05224	Breast cancer	10/111	147/8108	3.04675e-05	0.000151689	7.16482e-05	3265/5595/8324/5925/4893/2475/5594/3845/5290/5728	10
hsa04722	Neurotrophin signaling pathway	9/111	119/8108	3.36019e-05	0.000160224	7.56795e-05	3265/7531/5595/4217/4893/5594/5599/3845/5290	9
hsa04935	Growth hormone synthesis, secretion and action	9/111	119/8108	3.36019e-05	0.000160224	7.56795e-05	3265/5595/4893/2475/5594/1386/5599/3845/5290	9
hsa05226	Gastric cancer	10/111	149/8108	3.4236e-05	0.000160224	7.56795e-05	3265/5595/8324/7046/5925/4893/2475/5594/3845/5290	10
hsa04664	Fc epsilon RI signaling pathway	7/111	68/8108	3.63197e-05	0.000166643	7.87115e-05	3265/5595/4893/5594/5599/3845/5290	7
hsa04919	Thyroid hormone signaling pathway	9/111	121/8108	3.83626e-05	0.000172632	8.154e-05	3265/6714/5595/3091/4893/2475/5594/3845/5290	9
hsa05223	Non-small cell lung cancer	7/111	72/8108	5.27637e-05	0.000232957	0.000110033	3265/5595/5925/4893/5594/3845/5290	7
hsa05163	Human cytomegalovirus infection	12/111	225/8108	5.42932e-05	0.00023527	0.000111126	3265/6714/5595/5925/4893/2475/5594/1386/29110/8737/3845/5290	12
hsa00270	Cysteine and methionine metabolism	6/111	50/8108	5.59609e-05	0.000238088	0.000112457	29968/2729/587/2805/875/1036	6
hsa01230	Biosynthesis of amino acids	7/111	75/8108	6.87367e-05	0.000287221	0.000135665	29968/3417/440/587/1431/2805/875	7
hsa05206	MicroRNAs in cancer	14/111	310/8108	7.83915e-05	0.000321818	0.000152006	6935/3265/472/57521/5595/23411/4893/2475/5594/4363/3925/3845/5290/5728	14
hsa04625	C-type lectin receptor signaling pathway	8/111	104/8108	8.2909e-05	0.000334495	0.000157994	3265/6714/5595/4893/5594/5599/3845/5290	8
hsa04151	PI3K-Akt signaling pathway	15/111	354/8108	8.81614e-05	0.000349657	0.000165155	3265/4602/57521/5562/7531/5595/6794/4893/2475/5594/1386/3845/3164/5290/5728	15
hsa05203	Viral carcinogenesis	11/111	204/8108	0.000102394	0.000399335	0.00018862	3265/6714/7531/5595/5925/4893/7874/5594/1386/3845/5290	11
hsa01210	2-Oxocarboxylic acid metabolism	4/111	19/8108	0.000110055	0.000422178	0.000199409	3417/587/1431/2805	4
hsa04066	HIF-1 signaling pathway	8/111	109/8108	0.000115561	0.00043615	0.000206009	112398/1536/5595/3091/2475/5594/7037/5290	8
hsa05170	Human immunodeficiency virus 1 infection	11/111	212/8108	0.000144184	0.000535542	0.000252955	3265/472/5595/4893/2475/5594/5599/29110/8737/3845/5290	11
hsa04929	GnRH secretion	6/111	64/8108	0.000226061	0.000826535	0.000390401	3265/5595/4893/5594/3845/5290	6
hsa04912	GnRH signaling pathway	7/111	93/8108	0.000268084	0.000965104	0.000455852	3265/6714/5595/4893/5594/5599/3845	7
hsa04714	Thermogenesis	11/111	232/8108	0.000316522	0.00112221	0.00053006	3265/57521/5562/4217/4893/2475/1386/2182/518/3845/2181	11
hsa04920	Adipocytokine signaling pathway	6/111	69/8108	0.000341984	0.00119439	0.000564152	5562/6794/2475/5599/2182/2181	6
hsa04930	Type II diabetes mellitus	5/111	46/8108	0.000385094	0.00132518	0.000625927	5595/2475/5594/5599/5290	5
hsa05205	Proteoglycans in cancer	10/111	205/8108	0.000478695	0.0016234	0.000766788	3265/6714/5595/8324/3091/4893/2475/5594/3845/5290	10
hsa04660	T cell receptor signaling pathway	7/111	104/8108	0.000531453	0.00177657	0.000839137	3265/5595/4893/5594/5599/3845/5290	7
hsa04915	Estrogen signaling pathway	8/111	138/8108	0.000581546	0.00191664	0.000905297	3265/6714/5595/4893/5594/1386/3845/5290	8
hsa05207	Chemical carcinogenesis - receptor activation	10/111	212/8108	0.000623002	0.00202476	0.000956363	3265/6714/5595/5925/4893/2475/5594/1386/3845/5290	10
hsa04010	MAPK signaling pathway	12/111	294/8108	0.00065602	0.00210286	0.000993253	3265/5595/4217/7046/4893/5594/1386/5599/4296/3925/3845/3164	12
hsa04668	TNF signaling pathway	7/111	112/8108	0.000828725	0.00262056	0.00123778	5595/4217/5594/1386/5599/8737/5290	7
hsa04662	B cell receptor signaling pathway	6/111	82/8108	0.0008652	0.00269942	0.00127503	3265/5595/4893/5594/3845/5290	6
hsa04072	Phospholipase D signaling pathway	8/111	148/8108	0.000922194	0.00283939	0.00134114	3265/5595/4893/2475/5594/56894/3845/5290	8
hsa01212	Fatty acid metabolism	5/111	57/8108	0.00104403	0.00317276	0.0014986	6342/60481/2182/36/2181	5
hsa04152	AMPK signaling pathway	7/111	120/8108	0.00124439	0.0037121	0.00175335	8408/57521/5562/6794/23411/2475/5290	7
hsa04540	Gap junction	6/111	88/8108	0.00125323	0.0037121	0.00175335	3265/6714/5595/4893/5594/3845	6
hsa04730	Long-term depression	5/111	60/8108	0.00131828	0.00385596	0.0018213	3265/5595/4893/5594/3845	5
hsa04217	Necroptosis	8/111	159/8108	0.00146534	0.00423321	0.00199949	90865/3146/51510/1536/5599/79643/8737/7417	8
hsa04960	Aldosterone-regulated sodium reabsorption	4/111	37/8108	0.00155151	0.00442748	0.00209125	5595/5594/3845/5290	4
hsa05165	Human papillomavirus infection	12/111	331/8108	0.00182854	0.00515515	0.00243496	3265/472/5595/8324/5925/4893/2475/5594/29110/3845/5290/5728	12
hsa04720	Long-term potentiation	5/111	67/8108	0.00216122	0.00602053	0.0028437	3265/5595/4893/5594/3845	5
hsa04914	Progesterone-mediated oocyte maturation	6/111	100/8108	0.00241522	0.00664895	0.00314053	5595/5594/5599/3845/5290/6790	6
hsa04916	Melanogenesis	6/111	101/8108	0.00253965	0.00691021	0.00326393	3265/5595/8324/4893/5594/3845	6
hsa00071	Fatty acid degradation	4/111	43/8108	0.00272242	0.00732236	0.0034586	224/2182/36/2181	4
hsa04620	Toll-like receptor signaling pathway	6/111	104/8108	0.002942	0.00782304	0.00369509	5595/5594/5599/29110/8737/5290	6
hsa01524	Platinum drug resistance	5/111	73/8108	0.00315053	0.00828342	0.00391255	472/5595/4217/5594/5290	5
hsa04550	Signaling pathways regulating pluripotency of stem cells	7/111	143/8108	0.00338269	0.00871795	0.00411779	3265/5595/8324/4893/5594/3845/5290	7
hsa04659	Th17 cell differentiation	6/111	107/8108	0.00339031	0.00871795	0.00411779	5595/7046/3091/2475/5594/5599	6
hsa04931	Insulin resistance	6/111	108/8108	0.00355051	0.00903063	0.00426548	57761/5562/2475/5599/5290/5728	6
hsa04014	Ras signaling pathway	9/111	232/8108	0.00442008	0.01093	0.00516262	3265/5595/4893/5594/5599/29110/8398/3845/5290	9
hsa04613	Neutrophil extracellular trap formation	8/111	190/8108	0.00442797	0.01093	0.00516262	3146/1536/6714/5595/2475/5594/7417/5290	8
hsa04725	Cholinergic synapse	6/111	113/8108	0.0044374	0.01093	0.00516262	3265/5595/4893/5594/3845/5290	6
hsa04726	Serotonergic synapse	6/111	115/8108	0.00483445	0.011784	0.00556598	3265/239/5595/4893/5594/3845	6
hsa04921	Oxytocin signaling pathway	7/111	154/8108	0.00508259	0.0122611	0.00579134	3265/5562/6714/5595/4893/5594/3845	7
hsa04934	Cushing syndrome	7/111	155/8108	0.00526413	0.0125694	0.00593699	5595/8324/5925/5594/1386/2271/3164	7
hsa05415	Diabetic cardiomyopathy	8/111	203/8108	0.00656132	0.0155086	0.00732524	1536/7046/2475/5599/518/7417/5290/5728	8
hsa00020	Citrate cycle (TCA cycle)	3/111	30/8108	0.00774852	0.0181315	0.00856415	3417/2271/1431	3
hsa04650	Natural killer cell mediated cytotoxicity	6/111	131/8108	0.00901144	0.020878	0.0098614	3265/5595/4893/5594/3845/5290	6
hsa05164	Influenza A	7/111	172/8108	0.00915599	0.0210049	0.00992136	90865/5595/5594/5371/29110/1965/5290	7
hsa04750	Inflammatory mediator regulation of TRP channels	5/111	98/8108	0.0108888	0.0247377	0.0116845	239/6714/5599/8398/5290	5
hsa05135	Yersinia infection	6/111	137/8108	0.0110981	0.0249708	0.0117946	6714/5595/5594/5599/29110/5290	6
hsa05418	Fluid shear stress and atherosclerosis	6/111	139/8108	0.0118641	0.0264399	0.0124885	4780/5562/6714/4217/5599/5290	6
hsa04360	Axon guidance	7/111	182/8108	0.0122568	0.0269599	0.0127341	3265/6714/5595/4893/5594/3845/5290	7
hsa05020	Prion disease	9/111	273/8108	0.0123278	0.0269599	0.0127341	1536/5595/5594/1386/5599/518/7417/1965/5290	9
hsa05142	Chagas disease	5/111	102/8108	0.0127955	0.0277236	0.0130948	5595/7046/5594/5599/5290	5
hsa04622	RIG-I-like receptor signaling pathway	4/111	70/8108	0.0152704	0.0327823	0.0154842	5599/29110/8737/9474	4
hsa04520	Adherens junction	4/111	71/8108	0.0160155	0.0338469	0.0159871	6714/5595/7046/5594	4
hsa04062	Chemokine signaling pathway	7/111	192/8108	0.0160556	0.0338469	0.0159871	3265/6714/5595/4893/5594/3845/5290	7
hsa04932	Non-alcoholic fatty liver disease	6/111	155/8108	0.0193809	0.0404923	0.0191259	5562/4217/5599/4296/1965/5290	6
hsa04510	Focal adhesion	7/111	201/8108	0.020133	0.0416913	0.0196922	3265/6714/5595/5594/5599/5290/5728	7
hsa01200	Carbon metabolism	5/111	115/8108	0.0205235	0.0421273	0.0198982	29968/3417/2271/1431/2805	5
hsa04144	Endocytosis	8/111	252/8108	0.02199	0.0447448	0.0211345	3265/51510/6714/7046/8723/5371/79643/7037	8
hsa05016	Huntington disease	9/111	306/8108	0.0241007	0.0486169	0.0229634	8408/26100/9776/4217/2475/5599/518/7417/8678	9
hsa00061	Fatty acid biosynthesis	2/111	18/8108	0.0246352	0.0492703	0.0232721	2182/2181	2
hsa04015	Rap1 signaling pathway	7/111	210/8108	0.0248869	0.049352	0.0233107	3265/6714/5595/4893/5594/3845/5290	7
